# Supplementary material for: Evaluation of Error-State Kalman Filter Method for Estimating Human Lower-Limb Kinematics during Various Walking Gaits
Source: Sensors (Basel). 2022 Nov 1;22(21):8398. doi: 10.3390/s22218398 (PMC9654083; doi:10.3390/s22218398)
Supplement: Supplementary file 1 [file sensors-22-08398-s001.zip]

Archive with 1 entries (1 files):
- sensors-1922046-supplementary.xlsx
