# Supplementary material for: Evaluation of Error-State Kalman Filter Method for Estimating Human Lower-Limb Kinematics during Various Walking Gaits
Source: Sensors (Basel). 2022 Nov 1;22(21):8398. doi: 10.3390/s22218398 (PMC9654083; doi:10.3390/s22218398)
Supplement: Supplementary file 1 [file sensors-22-08398-s001.zip › sensors-1922046-supplementary.xlsx]

## Sheet: Description
This document contains results for each subject and trial. Subject numbers have been randomized.
Each sheet contains a different gait type (Normal, fast, and slow forward walking; lateral left and lateral right sidestepping; and backward walking)
Each column represents a subject. Subject number is consistent across gait types (i.e., subject 1 for normal walking is the same person as subject 1 for backward walking)
All estimate differences are reported as (IMU-MOCAP)
Joint angles are reported for flexion/extension, FE; internal/external rotation, IE; abduction/adduction, AbAd; dorsiflexion/plantarflexion, DP; inversion/eversion, InEv; positive/negative reported values
Parameter	Definition
'Belt speed (m/s)'	Estimated treadmill belt speed
'RMS diff Clust RHip FE (deg)'	RMS difference in instantaneous right hip FE estimates compared to cluster method
'RMS diff Clust RHip IE (deg)'	RMS difference in instantaneous right hip IE estimates compared to cluster method
'RMS diff Clust RHip AbAd (deg)'	RMS difference in instantaneous right hip AbAd estimates compared to cluster method
'RMS diff Clust LHip FE (deg)'	RMS difference in instantaneous left hip FE estimates compared to cluster method
'RMS diff Clust LHip IE (deg)'	RMS difference in instantaneous left hip IE estimates compared to cluster method
'RMS diff Clust LHip AbAd (deg)'	RMS difference in instantaneous left hip AbAd estimates compared to cluster method
'RMS diff Clust RKnee FE (deg)'	RMS difference in instantaneous right knee FE estimates compared to cluster method
'RMS diff Clust RKnee IE (deg)'	RMS difference in instantaneous right knee IE estimates compared to cluster method
'RMS diff Clust RKnee AbAd (deg)'	RMS difference in instantaneous right knee AbAd estimates compared to cluster method
'RMS diff Clust LKnee FE (deg)'	RMS difference in instantaneous left knee FE estimates compared to cluster method
'RMS diff Clust LKnee IE (deg)'	RMS difference in instantaneous left knee IE estimates compared to cluster method
'RMS diff Clust LKnee AbAd (deg)'	RMS difference in instantaneous left knee AbAd estimates compared to cluster method
'RMS diff Clust RAnkle DP (deg)'	RMS difference in instantaneous right ankle DP estimates compared to cluster method
'RMS diff Clust RAnkle IE (deg)'	RMS difference in instantaneous right ankle IE estimates compared to cluster method
'RMS diff Clust RAnkle InEv (deg)'	RMS difference in instantaneous right ankle InEv estimates compared to cluster method
'RMS diff Clust LAnkle DP (deg)'	RMS difference in instantaneous left ankle DP estimates compared to cluster method
'RMS diff Clust LAnkle IE (deg)'	RMS difference in instantaneous left ankle IE estimates compared to cluster method
'RMS diff Clust LAnkle InEv (deg)'	RMS difference in instantaneous left ankle InEv estimates compared to cluster method
'RMS diff IK RHip FE (deg)'	RMS difference in instantaneous right hip FE estimates compared to inverse kinematics method
'RMS diff IK RHip IE (deg)'	RMS difference in instantaneous right hip IE estimates compared to inverse kinematics method
'RMS diff IK RHip AbAd (deg)'	RMS difference in instantaneous right hip AbAd estimates compared to inverse kinematics method
'RMS diff IK LHip FE (deg)'	RMS difference in instantaneous left hip FE estimates compared to inverse kinematics method
'RMS diff IK LHip IE (deg)'	RMS difference in instantaneous left hip IE estimates compared to inverse kinematics method
'RMS diff IK LHip AbAd (deg)'	RMS difference in instantaneous left hip AbAd estimates compared to inverse kinematics method
'RMS diff IK RKnee FE (deg)'	RMS difference in instantaneous right knee FE estimates compared to inverse kinematics method
'RMS diff IK RKnee IE (deg)'	RMS difference in instantaneous right knee IE estimates compared to inverse kinematics method
'RMS diff IK RKnee AbAd (deg)'	RMS difference in instantaneous right knee AbAd estimates compared to inverse kinematics method
'RMS diff IK LKnee FE (deg)'	RMS difference in instantaneous left knee FE estimates compared to inverse kinematics method
'RMS diff IK LKnee IE (deg)'	RMS difference in instantaneous left knee IE estimates compared to inverse kinematics method
'RMS diff IK LKnee AbAd (deg)'	RMS difference in instantaneous left knee AbAd estimates compared to inverse kinematics method
'RMS diff IK RAnkle DP (deg)'	RMS difference in instantaneous right ankle DP estimates compared to inverse kinematics method
'RMS diff IK RAnkle IE (deg)'	RMS difference in instantaneous right ankle IE estimates compared to inverse kinematics method
'RMS diff IK RAnkle InEv (deg)'	RMS difference in instantaneous right ankle InEv estimates compared to inverse kinematics method
'RMS diff IK LAnkle DP (deg)'	RMS difference in instantaneous left ankle DP estimates compared to inverse kinematics method
'RMS diff IK LAnkle IE (deg)'	RMS difference in instantaneous left ankle IE estimates compared to inverse kinematics method
'RMS diff IK LAnkle InEv (deg)'	RMS difference in instantaneous left ankle InEv estimates compared to inverse kinematics method
'RMS diff Clust RHip ROM FE (deg)'	RMS difference in stride by stride range of motion estimates for right hip FE compared to cluster method
'RMS diff Clust RHip ROM IE (deg)'	RMS difference in stride by stride range of motion estimates for right hip IE compared to cluster method
'RMS diff Clust RHip ROM AbAd (deg)'	RMS difference in stride by stride range of motion estimates for right hip AbAd compared to cluster method
'RMS diff Clust LHip ROM FE (deg)'	RMS difference in stride by stride range of motion estimates for left hip FE compared to cluster method
'RMS diff Clust LHip ROM IE (deg)'	RMS difference in stride by stride range of motion estimates for left hip IE compared to cluster method
'RMS diff Clust LHip ROM AbAd (deg)'	RMS difference in stride by stride range of motion estimates for left hip AbAd compared to cluster method
'RMS diff Clust RKnee ROM FE (deg)'	RMS difference in stride by stride range of motion estimates for right knee FE compared to cluster method
'RMS diff Clust RKnee ROM IE (deg)'	RMS difference in stride by stride range of motion estimates for right knee IE compared to cluster method
'RMS diff Clust RKnee ROM AbAd (deg)'	RMS difference in stride by stride range of motion estimates for right knee AbAd compared to cluster method
'RMS diff Clust LKnee ROM FE (deg)'	RMS difference in stride by stride range of motion estimates for left knee FE compared to cluster method
'RMS diff Clust LKnee ROM IE (deg)'	RMS difference in stride by stride range of motion estimates for left knee IE compared to cluster method
'RMS diff Clust LKnee ROM AbAd (deg)'	RMS difference in stride by stride range of motion estimates for left knee AbAd compared to cluster method
'RMS diff Clust RAnkle ROM DP (deg)'	RMS difference in stride by stride range of motion estimates for right ankle DP compared to cluster method
'RMS diff Clust RAnkle ROM IE (deg)'	RMS difference in stride by stride range of motion estimates for right ankle IE compared to cluster method
'RMS diff Clust RAnkle ROM InEv (deg)'	RMS difference in stride by stride range of motion estimates for right ankle InEv compared to cluster method
'RMS diff Clust LAnkle ROM DP (deg)'	RMS difference in stride by stride range of motion estimates for left ankle DP compared to cluster method
'RMS diff Clust LAnkle ROM IE (deg)'	RMS difference in stride by stride range of motion estimates for left ankle IE compared to cluster method
'RMS diff Clust LAnkle ROM InEv (deg)'	RMS difference in stride by stride range of motion estimates for left ankle InEv compared to cluster method
'RMS diff IK RHip ROM FE (deg)'	RMS difference in stride by stride range of motion estimates for right hip FE compared to inverse kinematics method
'RMS diff IK RHip ROM IE (deg)'	RMS difference in stride by stride range of motion estimates for right hip IE compared to inverse kinematics method
'RMS diff IK RHip ROM AbAd (deg)'	RMS difference in stride by stride range of motion estimates for right hip AbAd compared to inverse kinematics method
'RMS diff IK LHip ROM FE (deg)'	RMS difference in stride by stride range of motion estimates for left hip FE compared to inverse kinematics method
'RMS diff IK LHip ROM IE (deg)'	RMS difference in stride by stride range of motion estimates for left hip IE compared to inverse kinematics method
'RMS diff IK LHip ROM AbAd (deg)'	RMS difference in stride by stride range of motion estimates for left hip AbAd compared to inverse kinematics method
'RMS diff IK RKnee ROM FE (deg)'	RMS difference in stride by stride range of motion estimates for right knee FE compared to inverse kinematics method
'RMS diff IK RKnee ROM IE (deg)'	RMS difference in stride by stride range of motion estimates for right knee IE compared to inverse kinematics method
'RMS diff IK RKnee ROM AbAd (deg)'	RMS difference in stride by stride range of motion estimates for right knee AbAd compared to inverse kinematics method
'RMS diff IK LKnee ROM FE (deg)'	RMS difference in stride by stride range of motion estimates for left knee FE compared to inverse kinematics method
'RMS diff IK LKnee ROM IE (deg)'	RMS difference in stride by stride range of motion estimates for left knee IE compared to inverse kinematics method
'RMS diff IK LKnee ROM AbAd (deg)'	RMS difference in stride by stride range of motion estimates for left knee AbAd compared to inverse kinematics method
'RMS diff IK RAnkle ROM DP (deg)'	RMS difference in stride by stride range of motion estimates for right ankle DP compared to inverse kinematics method
'RMS diff IK RAnkle ROM IE (deg)'	RMS difference in stride by stride range of motion estimates for right ankle IE compared to inverse kinematics method
'RMS diff IK RAnkle ROM InEv (deg)'	RMS difference in stride by stride range of motion estimates for right ankle InEv compared to inverse kinematics method
'RMS diff IK LAnkle ROM DP (deg)'	RMS difference in stride by stride range of motion estimates for left ankle DP compared to inverse kinematics method
'RMS diff IK LAnkle ROM IE (deg)'	RMS difference in stride by stride range of motion estimates for left ankle IE compared to inverse kinematics method
'RMS diff IK LAnkle ROM InEv (deg)'	RMS difference in stride by stride range of motion estimates for left ankle InEv compared to inverse kinematics method
'RMS diff SL (m)'	RMS difference in stride length estimates compared to MOCAP
'RMS diff SW (m)'	RMS difference in step width compared to MOCAP
'Mean SL (m)'	Mean stride length for trial, determined by MOCAP
'Mean SW (m)'	Mean step width for trial, determined by MOCAP
'Mean IMU RHip ROM FE (deg)'	Mean stride by stride range of motion estimate for right hip FE as estimated by ErKF
'Mean IMU RHip ROM IE (deg)'	Mean stride by stride range of motion estimate for right hip IE as estimated by ErKF
'Mean IMU RHip ROM AbAd (deg)'	Mean stride by stride range of motion estimate for right hip AbAd as estimated by ErKF
'Mean IMU LHip ROM FE (deg)'	Mean stride by stride range of motion estimate for left hip FE as estimated by ErKF
'Mean IMU LHip ROM IE (deg)'	Mean stride by stride range of motion estimate for left hip IE as estimated by ErKF
'Mean IMU LHip ROM AbAd (deg)'	Mean stride by stride range of motion estimate for left hip AbAd as estimated by ErKF
'Mean IMU RKnee ROM FE (deg)'	Mean stride by stride range of motion estimate for right knee FE as estimated by ErKF
'Mean IMU RKnee ROM IE (deg)'	Mean stride by stride range of motion estimate for right knee IE as estimated by ErKF
'Mean IMU RKnee ROM AbAd (deg)'	Mean stride by stride range of motion estimate for right knee AbAd as estimated by ErKF
'Mean IMU LKnee ROM FE (deg)'	Mean stride by stride range of motion estimate for left knee FE as estimated by ErKF
'Mean IMU LKnee ROM IE (deg)'	Mean stride by stride range of motion estimate for left knee IE as estimated by ErKF
'Mean IMU LKnee ROM AbAd (deg)'	Mean stride by stride range of motion estimate for left knee AbAd as estimated by ErKF
'Mean IMU RAnkle ROM DP (deg)'	Mean stride by stride range of motion estimate for right ankle DP as estimated by ErKF
'Mean IMU RAnkle ROM IE (deg)'	Mean stride by stride range of motion estimate for right ankle IE as estimated by ErKF
'Mean IMU RAnkle ROM InEv (deg)'	Mean stride by stride range of motion estimate for right ankle InEv as estimated by ErKF
'Mean IMU LAnkle ROM DP (deg)'	Mean stride by stride range of motion estimate for left ankle DP as estimated by ErKF
'Mean IMU LAnkle ROM IE (deg)'	Mean stride by stride range of motion estimate for left ankle IE as estimated by ErKF
'Mean IMU LAnkle ROM InEv (deg)'	Mean stride by stride range of motion estimate for left ankle InEv as estimated by ErKF
'Mean Clust RHip ROM FE (deg)'	Mean stride by stride range of motion estimate for right hip FE as estimated by cluster method
'Mean Clust RHip ROM IE (deg)'	Mean stride by stride range of motion estimate for right hip IE as estimated by cluster method
'Mean Clust RHip ROM AbAd (deg)'	Mean stride by stride range of motion estimate for right hip AbAd as estimated by cluster method
'Mean Clust LHip ROM FE (deg)'	Mean stride by stride range of motion estimate for left hip FE as estimated by cluster method
'Mean Clust LHip ROM IE (deg)'	Mean stride by stride range of motion estimate for left hip IE as estimated by cluster method
'Mean Clust LHip ROM AbAd (deg)'	Mean stride by stride range of motion estimate for left hip AbAd as estimated by cluster method
'Mean Clust RKnee ROM FE (deg)'	Mean stride by stride range of motion estimate for right knee FE as estimated by cluster method
'Mean Clust RKnee ROM IE (deg)'	Mean stride by stride range of motion estimate for right knee IE as estimated by cluster method
'Mean Clust RKnee ROM AbAd (deg)'	Mean stride by stride range of motion estimate for right knee AbAd as estimated by cluster method
'Mean Clust LKnee ROM FE (deg)'	Mean stride by stride range of motion estimate for left knee FE as estimated by cluster method
'Mean Clust LKnee ROM IE (deg)'	Mean stride by stride range of motion estimate for left knee IE as estimated by cluster method
'Mean Clust LKnee ROM AbAd (deg)'	Mean stride by stride range of motion estimate for left knee AbAd as estimated by cluster method
'Mean Clust RAnkle ROM DP (deg)'	Mean stride by stride range of motion estimate for right ankle DP as estimated by cluster method
'Mean Clust RAnkle ROM IE (deg)'	Mean stride by stride range of motion estimate for right ankle IE as estimated by cluster method
'Mean Clust RAnkle ROM InEv (deg)'	Mean stride by stride range of motion estimate for right ankle InEv as estimated by cluster method
'Mean Clust LAnkle ROM DP (deg)'	Mean stride by stride range of motion estimate for left ankle DP as estimated by cluster method
'Mean Clust LAnkle ROM IE (deg)'	Mean stride by stride range of motion estimate for left ankle IE as estimated by cluster method
'Mean Clust LAnkle ROM InEv (deg)'	Mean stride by stride range of motion estimate for left ankle InEv as estimated by cluster method
'Mean IK RHip ROM FE (deg)'	Mean stride by stride range of motion estimate for right hip FE as estimated by inverse kinematics method
'Mean IK RHip ROM IE (deg)'	Mean stride by stride range of motion estimate for right hip IE as estimated by inverse kinematics method
'Mean IK RHip ROM AbAd (deg)'	Mean stride by stride range of motion estimate for right hip AbAd as estimated by inverse kinematics method
'Mean IK LHip ROM FE (deg)'	Mean stride by stride range of motion estimate for left hip FE as estimated by inverse kinematics method
'Mean IK LHip ROM IE (deg)'	Mean stride by stride range of motion estimate for left hip IE as estimated by inverse kinematics method
'Mean IK LHip ROM AbAd (deg)'	Mean stride by stride range of motion estimate for left hip AbAd as estimated by inverse kinematics method
'Mean IK RKnee ROM FE (deg)'	Mean stride by stride range of motion estimate for right knee FE as estimated by inverse kinematics method
'Mean IK RKnee ROM IE (deg)'	Mean stride by stride range of motion estimate for right knee IE as estimated by inverse kinematics method
'Mean IK RKnee ROM AbAd (deg)'	Mean stride by stride range of motion estimate for right knee AbAd as estimated by inverse kinematics method
'Mean IK LKnee ROM FE (deg)'	Mean stride by stride range of motion estimate for left knee FE as estimated by inverse kinematics method
'Mean IK LKnee ROM IE (deg)'	Mean stride by stride range of motion estimate for left knee IE as estimated by inverse kinematics method
'Mean IK LKnee ROM AbAd (deg)'	Mean stride by stride range of motion estimate for left knee AbAd as estimated by inverse kinematics method
'Mean IK RAnkle ROM DP (deg)'	Mean stride by stride range of motion estimate for right ankle DP as estimated by inverse kinematics method
'Mean IK RAnkle ROM IE (deg)'	Mean stride by stride range of motion estimate for right ankle IE as estimated by inverse kinematics method
'Mean IK RAnkle ROM InEv (deg)'	Mean stride by stride range of motion estimate for right ankle InEv as estimated by inverse kinematics method
'Mean IK LAnkle ROM DP (deg)'	Mean stride by stride range of motion estimate for left ankle DP as estimated by inverse kinematics method
'Mean IK LAnkle ROM IE (deg)'	Mean stride by stride range of motion estimate for left ankle IE as estimated by inverse kinematics method
'Mean IK LAnkle ROM InEv (deg)'	Mean stride by stride range of motion estimate for left ankle InEv as estimated by inverse kinematics method

## Sheet: Normal
'Subject'	1	2	3	4	5	6	7	8	9	10	11	12	13	14	15	16	17	18	19	20
'Belt speed (m/s)'	0.79	1.02	0.83	1.01	0.76	0.96	0.95	0.48	1.11	0.73	0.65	0.74	1.02	0.68	No Data	1.01	0.85	1.14	0.64	0.9
'RMS diff Clust RHip FE (deg)'	2.26	2.05	1.7	2.29	1.44	1.02	4.42	5.54	2.7	2.3	0.95	1.6	1.86	1.71	No Data	3.55	2.26	4.97	2.73	2.89
'RMS diff Clust RHip IE (deg)'	13.6	5.7	6.09	11.49	5.57	3.93	10.96	13.25	7.62	8.75	2.94	2.82	3.32	10.69	No Data	1.82	8.51	10.98	6.64	5.85
'RMS diff Clust RHip AbAd (deg)'	7.16	3.24	2.56	4.75	8.89	2.23	9.51	3.91	3.44	3.3	1.22	4.08	2.38	3.45	No Data	3.32	3.1	5.32	4.22	2.69
'RMS diff Clust LHip FE (deg)'	1.79	1.49	1.8	2.68	2.88	2.48	3	1.86	4.94	2.28	1.51	1.52	2.11	2.83	No Data	2	1.01	0.94	1.44	2.67
'RMS diff Clust LHip IE (deg)'	4.05	2.12	2.52	3.18	2.65	28.88	4.76	23.06	3.34	3.13	4.88	1.32	3.32	9.04	No Data	11.61	6.37	1.85	18.99	6.78
'RMS diff Clust LHip AbAd (deg)'	1.63	2.93	3.43	2.07	2.03	8.41	1.92	4.9	2.25	2.26	4.35	1.55	3.08	3.05	No Data	3.24	2.27	2.06	5.18	8.87
'RMS diff Clust RKnee FE (deg)'	4.7	4.14	3.05	2.41	3.74	4.71	2.94	2.03	2.28	2.52	5.69	3.03	2.2	3.95	No Data	2.1	1.53	2.87	2.58	3.07
'RMS diff Clust RKnee IE (deg)'	10.37	7.41	5.63	14.75	14.54	12.3	15.13	11.17	10.69	7.32	2.63	4.86	10.24	12.59	No Data	3.19	5.97	4.44	5.44	9.16
'RMS diff Clust RKnee AbAd (deg)'	3.79	2.62	2.32	5.46	18.17	4.75	5.58	3.47	3.21	6.19	3.09	1.98	3.75	3.83	No Data	3.32	2.81	5.52	3.14	4.7
'RMS diff Clust LKnee FE (deg)'	2.24	5.33	2.81	2.33	4.5	1.66	2.49	2.56	2.17	4.2	5.27	2.91	3.5	2.43	No Data	3.28	3.44	4.16	2.65	2.13
'RMS diff Clust LKnee IE (deg)'	2.32	5.7	2.53	2.31	3.07	8.76	4.56	10.85	3.72	10.29	32.11	6.94	2.18	3	No Data	17.44	5.3	4.02	5.15	8.31
'RMS diff Clust LKnee AbAd (deg)'	5.44	7.37	3.89	2.3	2.94	4.78	6.71	3.56	3.88	3.23	8.18	5.17	4.52	2.63	No Data	5.81	3.29	3.27	3.5	6.9
'RMS diff Clust RAnkle DP (deg)'	3.61	3.76	3.27	6.31	4.95	4.93	2.86	4.53	2.49	9.68	5.44	3.18	2.34	6.49	No Data	4.05	3.14	5	2.17	2.32
'RMS diff Clust RAnkle IE (deg)'	2.47	2.96	2.11	2.3	6.1	2.16	1.95	5.28	2.65	3.09	2.06	2.73	3.14	2.2	No Data	2.11	1.76	2.75	2.24	1.71
'RMS diff Clust RAnkle InEv (deg)'	1.95	1.89	2.18	2.41	4.67	3.39	2.35	3.43	1.79	2.57	3.87	2.39	2.03	3.05	No Data	2.26	2.14	1.77	3.51	1.96
'RMS diff Clust LAnkle DP (deg)'	2.57	3.49	2.03	5.28	5.75	2.02	1.78	1.45	3.08	3.56	2.48	1.9	4.27	3.75	No Data	2.3	2.13	4.77	2.4	1.95
'RMS diff Clust LAnkle IE (deg)'	1.81	1.31	1.63	1.89	3.07	1.77	2.45	4.14	2.07	4.29	7.06	5.92	1.58	3.26	No Data	6.99	3.77	2.64	1.47	2.51
'RMS diff Clust LAnkle InEv (deg)'	2.17	1.88	1.8	1.92	2.18	3.08	2.55	2.29	2.67	1.87	3.26	1.79	2.13	2.18	No Data	1.04	4.34	1.79	1.59	5.08
'RMS diff IK RHip FE (deg)'	3.51	4.06	4.86	9.23	7.84	2.48	12.07	3.72	3.18	7.16	21.82	7.65	9.1	4.57	No Data	4.74	4.77	7.11	4.87	10.83
'RMS diff IK RHip IE (deg)'	12.27	6.77	6.46	6.95	10.02	5.3	8.27	9.11	3.08	13.67	3.7	3.82	6.71	14.54	No Data	4.58	2.9	12.74	6.15	4.09
'RMS diff IK RHip AbAd (deg)'	8.19	3.76	8.15	4.95	1.91	4.1	9.5	2.89	4.22	1.79	3.92	6.55	2.95	4.39	No Data	6.1	3.64	3.94	4.36	4.71
'RMS diff IK LHip FE (deg)'	2.52	6.08	6.81	11.48	3.9	4.91	14.1	2.56	2.39	3.62	16.53	11.36	4.76	6.27	No Data	4.83	6.94	12.39	8.32	7.53
'RMS diff IK LHip IE (deg)'	3.89	4.09	2.98	4.48	4.22	26.21	4.58	20.39	4.57	5.97	14.16	2.88	6.4	4.62	No Data	13.39	3.6	4.93	25.8	5.4
'RMS diff IK LHip AbAd (deg)'	6.31	3.46	4.6	4.74	3.91	6.54	3.08	3.31	2.99	4.48	7.95	3.05	3.25	4.77	No Data	6.3	2.53	2.47	4.86	4.35
'RMS diff IK RKnee FE (deg)'	2	3.61	5.39	3.9	10.53	6.51	3.09	3.88	4.2	5.87	6.96	4.71	4.01	6.44	No Data	2.52	1.8	1.85	2.35	3.26
'RMS diff IK RKnee IE (deg)'	5.27	6.15	5.13	8.23	6.44	7.85	4.17	5.53	4.69	2.41	3.38	6.78	9.94	14.33	No Data	4.35	2.72	3.93	6.11	4.82
'RMS diff IK RKnee AbAd (deg)'	3.35	1.71	3.35	6.1	5.8	6.36	5.62	1.83	3.29	2.92	2.68	1.89	4.85	5.56	No Data	4.37	3.71	2.19	4.77	5.55
'RMS diff IK LKnee FE (deg)'	3.12	3.26	4.56	2.81	4.68	4.56	3.69	2.88	4.36	2.4	3.77	7.86	5.61	2.58	No Data	3.4	3.07	3.09	2.95	3.38
'RMS diff IK LKnee IE (deg)'	3.84	4.6	4.54	2.23	2.87	3.97	8.76	8.15	8.35	4.88	19.94	9.47	3.88	3.79	No Data	21.83	4.34	6.49	10.73	6.53
'RMS diff IK LKnee AbAd (deg)'	1.9	3.53	1.9	2.28	2.07	5.15	7.81	2.57	1.89	2.97	8.74	3.4	4.64	3.94	No Data	7.32	1.95	2.48	4.75	4.86
'RMS diff IK RAnkle DP (deg)'	5.63	5.44	3.36	8.3	9.11	10.53	6.66	6.07	10.7	2.14	1.35	2.62	2.91	7.84	No Data	2.51	8.09	5.52	2.13	1.88
'RMS diff IK RAnkle IE (deg)'	4.36	3.29	3.19	2.62	6.1	3.87	12.55	3.91	3.17	1.63	3.53	3.83	3.28	2.86	No Data	3.35	4.05	4.52	2.86	7.49
'RMS diff IK RAnkle InEv (deg)'	5.64	3.94	5.31	6.45	5.96	3.48	3.23	5.06	4.04	2.9	6.3	6.68	4.59	3.27	No Data	5.64	4.2	4.2	3.97	1.66
'RMS diff IK LAnkle DP (deg)'	3.34	6.73	3.47	9.09	8.79	6.77	4.9	2.41	4.41	3.9	7.46	2.24	4.79	3.01	No Data	3.74	4.64	8.84	4.8	6.97
'RMS diff IK LAnkle IE (deg)'	2.16	3.03	2.11	3.2	2.86	7.05	5.44	2.45	7.31	2.54	10.13	8.92	4.38	2.62	No Data	10.67	5	3.04	4.07	3.47
'RMS diff IK LAnkle InEv (deg)'	4.54	4.99	3.21	7.58	3.61	2.91	4.2	5.96	4.41	5.23	4.01	3.86	4.21	5.35	No Data	5.19	3.36	3.8	3.82	9.15
'RMS diff Clust RHip ROM FE (deg)'	No Data	No Data	No Data	1.14	1.36	1.37	No Data	1.31	1.44	1.79	0.54	1.07	0.69	1.57	No Data	0.97	1.72	0.95	No Data	No Data
'RMS diff Clust RHip ROM IE (deg)'	No Data	No Data	No Data	0.97	2.06	1.28	No Data	2.97	2.54	1.9	1.98	2.46	4.6	1.36	No Data	0.71	1.9	1.02	No Data	No Data
'RMS diff Clust RHip ROM AbAd (deg)'	No Data	No Data	No Data	8.41	3.83	4.5	No Data	3.49	3.13	1.64	1.86	0.99	3.15	2.07	No Data	1.27	3.82	2.69	No Data	No Data
'RMS diff Clust LHip ROM FE (deg)'	No Data	0.98	No Data	0.86	No Data	6.44	1.95	2.07	0.49	0.94	3.74	0.71	No Data	0.64	No Data	0.99	No Data	1.43	1.4	1
'RMS diff Clust LHip ROM IE (deg)'	No Data	1.33	No Data	1.16	No Data	1.66	0.97	3.42	2.86	3.31	2.32	1.78	No Data	1.49	No Data	3.08	No Data	2.53	1.58	2.69
'RMS diff Clust LHip ROM AbAd (deg)'	No Data	2.49	No Data	2.52	No Data	14.35	2.19	3.07	2.48	3	3.15	0.72	No Data	2.13	No Data	3.26	No Data	0.81	1.84	4.11
'RMS diff Clust RKnee ROM FE (deg)'	No Data	No Data	No Data	No Data	No Data	No Data	No Data	No Data	No Data	4.34	No Data	No Data	No Data	No Data	No Data	No Data	No Data	No Data	No Data	No Data
'RMS diff Clust RKnee ROM IE (deg)'	No Data	No Data	No Data	No Data	No Data	No Data	No Data	No Data	No Data	3.2	No Data	No Data	No Data	No Data	No Data	No Data	No Data	No Data	No Data	No Data
'RMS diff Clust RKnee ROM AbAd (deg)'	No Data	No Data	No Data	No Data	No Data	No Data	No Data	No Data	No Data	1.93	No Data	No Data	No Data	No Data	No Data	No Data	No Data	No Data	No Data	No Data
'RMS diff Clust LKnee ROM FE (deg)'	No Data	No Data	No Data	No Data	No Data	No Data	No Data	No Data	No Data	No Data	No Data	No Data	No Data	No Data	No Data	No Data	No Data	No Data	No Data	No Data
'RMS diff Clust LKnee ROM IE (deg)'	No Data	No Data	No Data	No Data	No Data	No Data	No Data	No Data	No Data	No Data	No Data	No Data	No Data	No Data	No Data	No Data	No Data	No Data	No Data	No Data
'RMS diff Clust LKnee ROM AbAd (deg)'	No Data	No Data	No Data	No Data	No Data	No Data	No Data	No Data	No Data	No Data	No Data	No Data	No Data	No Data	No Data	No Data	No Data	No Data	No Data	No Data
'RMS diff Clust RAnkle ROM DP (deg)'	No Data	No Data	No Data	No Data	No Data	No Data	No Data	No Data	No Data	5.1	No Data	No Data	No Data	No Data	No Data	No Data	No Data	No Data	No Data	No Data
'RMS diff Clust RAnkle ROM IE (deg)'	No Data	No Data	No Data	No Data	No Data	No Data	No Data	No Data	No Data	1.39	No Data	No Data	No Data	No Data	No Data	No Data	No Data	No Data	No Data	No Data
'RMS diff Clust RAnkle ROM InEv (deg)'	No Data	No Data	No Data	No Data	No Data	No Data	No Data	No Data	No Data	1.61	No Data	No Data	No Data	No Data	No Data	No Data	No Data	No Data	No Data	No Data
'RMS diff Clust LAnkle ROM DP (deg)'	No Data	No Data	No Data	No Data	No Data	No Data	No Data	No Data	No Data	No Data	No Data	No Data	No Data	No Data	No Data	No Data	No Data	No Data	No Data	No Data
'RMS diff Clust LAnkle ROM IE (deg)'	No Data	No Data	No Data	No Data	No Data	No Data	No Data	No Data	No Data	No Data	No Data	No Data	No Data	No Data	No Data	No Data	No Data	No Data	No Data	No Data
'RMS diff Clust LAnkle ROM InEv (deg)'	No Data	No Data	No Data	No Data	No Data	No Data	No Data	No Data	No Data	No Data	No Data	No Data	No Data	No Data	No Data	No Data	No Data	No Data	No Data	No Data
'RMS diff IK RHip ROM FE (deg)'	2.01	6.17	9.6	6.21	0.82	1.32	6.49	5.06	4.18	1.67	2.29	3.57	9.15	2.97	No Data	3.73	2.98	4.2	2.28	4.59
'RMS diff IK RHip ROM IE (deg)'	2.83	8.22	6.27	8.91	11.47	7.61	2.8	3.95	4.76	2.3	2.63	5.81	4.64	2.59	No Data	7.55	3.46	2.02	2.49	8.83
'RMS diff IK RHip ROM AbAd (deg)'	1.42	1.58	1.94	3.16	1.43	7.34	1.16	3.2	1.22	2.13	7.42	3.82	7.81	2.95	No Data	7	1.89	3.21	3.35	4.19
'RMS diff IK LHip ROM FE (deg)'	2.19	2.03	5	5.53	4.03	8.2	4.35	4.23	1.54	4.06	4.69	0.79	7.35	2.11	No Data	3.75	7.01	3.54	1.57	6.64
'RMS diff IK LHip ROM IE (deg)'	2.52	4.43	3.21	7.12	7.32	12.45	1.9	5.18	9.17	2.25	3.69	3.65	2.84	3.24	No Data	6.3	5.43	5.69	2.8	1.45
'RMS diff IK LHip ROM AbAd (deg)'	3.24	4.52	1.81	5.96	4.49	4.86	4.14	3.53	4.14	2.64	6.37	4.03	7.37	4.24	No Data	9.25	1.46	3.7	4.15	1.74
'RMS diff IK RKnee ROM FE (deg)'	1.96	4.98	10.25	5.54	10.22	6.64	6.48	6.69	5.03	4.12	1.26	2.22	3.91	6.07	No Data	0.98	2.88	1.14	3.03	4.38
'RMS diff IK RKnee ROM IE (deg)'	5.15	2.86	4.95	6.33	11.88	1.69	4.73	2.55	3.99	1.66	8.45	2.61	4.13	3.87	No Data	4.6	5.74	9.44	2.63	5.39
'RMS diff IK RKnee ROM AbAd (deg)'	3.03	1.02	6.34	13.85	12.29	16.07	7.32	4.62	8.53	1.15	3.42	4.99	5.72	8.82	No Data	1.29	1.36	5.92	2.15	1.71
'RMS diff IK LKnee ROM FE (deg)'	4.87	2.85	10.41	1.32	3.22	8.11	3.44	2.88	3.51	2.26	2.37	1.28	2.05	2.43	No Data	3.4	2.41	1.35	3.05	4.11
'RMS diff IK LKnee ROM IE (deg)'	1	5.51	4.53	2.56	6.25	4.63	9.24	3.33	1.93	6.29	6.28	5.56	5.17	2.07	No Data	2.4	5.32	6.71	6.88	3.85
'RMS diff IK LKnee ROM AbAd (deg)'	1.13	5.12	1.08	4.07	0.49	11.09	0.86	2.38	6.59	4.44	9.15	0.76	1.69	5.65	No Data	7.09	1.27	1.13	4.2	2.03
'RMS diff IK RAnkle ROM DP (deg)'	4.66	2.92	3.06	5.24	4.18	8.7	8.25	3.36	7.03	3.88	1.26	1.86	1.95	3.53	No Data	4.82	8.78	6.47	1.97	3.41
'RMS diff IK RAnkle ROM IE (deg)'	9.82	9.5	5.14	4.66	6.54	10.77	15.61	7.38	7.23	2.98	8.33	2.93	10.91	8.46	No Data	10.19	13.58	8.4	6.23	7.33
'RMS diff IK RAnkle ROM InEv (deg)'	4.32	3.33	5.1	4.18	1.88	4.28	3.65	8.86	2.5	2.94	5.46	2.11	3.96	3.5	No Data	2.15	6.4	2.72	3.07	1.5
'RMS diff IK LAnkle ROM DP (deg)'	4.92	6.52	5.91	3.66	5.47	12.09	10.14	2.46	7.47	5.17	1.2	2.83	4.61	3.33	No Data	3.29	8.8	6.9	1.64	3.6
'RMS diff IK LAnkle ROM IE (deg)'	5.77	6.27	4.94	5.22	8.53	10.05	17.77	1.87	13.93	3.72	8.11	9.48	12.46	7.6	No Data	10.1	11.18	8.66	15.01	8.48
'RMS diff IK LAnkle ROM InEv (deg)'	7.1	2.43	4.99	9.83	7.12	6.1	3.81	12.3	3.36	4.02	3.09	2.33	2.86	9.56	No Data	2.2	4.76	4.63	3.82	5.73
'RMS diff SL (m)'	0.06	0.07	0.04	0.05	0.07	0.06	0.04	0.1	0.07	0.12	0.08	0.15	0.05	0.09	No Data	0.05	0.04	0.06	0.05	0.01
'RMS diff SW (m)'	0.04	0.06	0.01	0.02	0.05	0.07	0.06	0.07	0.03	0.09	0.07	0.04	0.05	0.03	No Data	0.02	0.01	0.02	0.07	0.07
'Mean SL (m)'	0.96	1.27	1	1.16	0.95	1.15	1.04	0.8	1.35	1.1	0.98	0.99	1.35	0.98	No Data	1.2	1.03	1.35	0.94	1.09
'Mean SW (m)'	0.12	0.11	0.11	0.09	0.11	0.05	0.14	0.13	0.11	0.14	0.16	0.12	0.11	0.11	No Data	0.12	0.08	0.11	0.19	0.1
'Mean IMU RHip ROM FE (deg)'	26.59	36.62	33.17	36.62	36.79	38.8	29.21	31.07	36.61	33.98	34.75	36.2	37.3	35.41	No Data	33.86	36.58	37.31	34.13	32.81
'Mean IMU RHip ROM IE (deg)'	9.71	8.4	14.16	14.15	22.38	17.03	8.41	10.24	15.98	11.78	12.72	11.98	18.74	11.01	No Data	19.68	16.9	13.2	13.02	12.9
'Mean IMU RHip ROM AbAd (deg)'	15.11	11.41	19.04	20.7	17.78	11.42	17.62	8.8	17.05	13.56	9	9.36	14.55	13.3	No Data	9.92	14.43	9.18	10.84	15.19
'Mean IMU LHip ROM FE (deg)'	28.99	39.93	37.92	35.95	34.09	34.99	32.23	34.63	42.71	32.25	29.92	33.72	40.17	35.55	No Data	31.1	35.59	35.53	39.65	35.1
'Mean IMU LHip ROM IE (deg)'	8.12	8.28	9.58	11.92	16.57	21.46	12.63	12.55	15.54	10.91	11.54	9.65	15.75	11.46	No Data	18.78	14.02	16.95	11.94	12.04
'Mean IMU LHip ROM AbAd (deg)'	12.1	6.55	18.85	12.97	14.04	21.11	14.51	9.21	12.6	10.05	10.86	8.58	15.63	11.78	No Data	7.24	12.47	7.46	10.47	15.66
'Mean IMU RKnee ROM FE (deg)'	67.7	68.86	51.99	59.3	52.81	59.7	57.12	48.63	63.79	62.82	65.48	69.25	60.95	57.17	No Data	63.48	63.81	60.79	59.12	62.68
'Mean IMU RKnee ROM IE (deg)'	13.8	11.98	17.46	14.84	19.84	9.55	14.53	12.21	17.4	11.37	15.82	9.53	10.38	7.57	No Data	14.07	11.73	17.18	10.71	16.04
'Mean IMU RKnee ROM AbAd (deg)'	8.25	6.25	11.2	22.38	17.84	20.77	13.75	7.15	16.33	7.63	7.29	9.38	10.45	18.08	No Data	10.78	15.24	13.86	5.58	14.34
'Mean IMU LKnee ROM FE (deg)'	65.31	68.4	55.45	64.6	53.77	59.82	63.41	59.61	70.22	65.05	61.75	63.26	59.18	61.87	No Data	64.75	67.74	66.02	60.12	65.04
'Mean IMU LKnee ROM IE (deg)'	11.32	15.48	12.23	8.45	14.79	13.48	20.79	12.85	15.09	15.28	24.25	13.02	14.41	8.56	No Data	14.9	12.1	16.88	12.59	12.57
'Mean IMU LKnee ROM AbAd (deg)'	3.84	5.83	7.1	8.42	8.18	19.73	9.17	5.84	12.49	8.78	11.64	7.42	8.89	10.06	No Data	10.54	8.18	10.19	8.27	8.36
'Mean IMU RAnkle ROM DP (deg)'	32.13	35.86	15.14	28.98	28.56	36.12	32.19	14.19	39.46	31.31	33.83	21.53	22.61	24.75	No Data	29.12	34.99	36.21	25.47	34.67
'Mean IMU RAnkle ROM IE (deg)'	20.8	25.01	9.06	11.2	12.35	18.89	21.52	12.81	15.02	12.56	16.75	8.44	22.68	20.01	No Data	16.74	22.42	14.94	15.47	20.27
'Mean IMU RAnkle ROM InEv (deg)'	16.86	14.49	10.32	13.52	8.04	13.85	9.61	15.91	11.39	11.25	15.04	10.61	18.31	16.87	No Data	10.19	15.98	10.8	11.09	13.88
'Mean IMU LAnkle ROM DP (deg)'	31.6	40.92	18.64	25.76	27.77	41.97	36.54	14.19	35.88	27.77	29.43	25.41	29.62	25.51	No Data	26.06	37.91	35.95	21.86	34.08
'Mean IMU LAnkle ROM IE (deg)'	16.88	20.67	9.04	9.71	15.06	22.98	28.89	8.24	20.83	13.81	15.82	15.35	25.67	19.5	No Data	16.54	23.62	15.64	21.18	19.95
'Mean IMU LAnkle ROM InEv (deg)'	19.85	13.66	10.59	16.92	14.05	9.86	15.46	20.71	11.02	13.89	10.95	9.66	16.42	24.27	No Data	9.81	18	13	11.08	17.7
'Mean Clust RHip ROM FE (deg)'	No Data	No Data	No Data	36.13	36.07	39.95	No Data	30.67	35.19	32.09	34.75	36.62	36.82	36.88	No Data	34.47	37.97	37.98	No Data	No Data
'Mean Clust RHip ROM IE (deg)'	No Data	No Data	No Data	14.27	20.56	17.47	No Data	10.37	13.61	11.4	11.02	9.91	14.13	11.49	No Data	19.7	15.17	13.13	No Data	No Data
'Mean Clust RHip ROM AbAd (deg)'	No Data	No Data	No Data	12.53	14.01	7.1	No Data	6.73	14.08	12.37	10.51	9.33	17.56	11.37	No Data	10.29	10.87	7.79	No Data	No Data
'Mean Clust LHip ROM FE (deg)'	No Data	40.1	No Data	36.29	No Data	40.9	30.76	36.31	42.67	31.53	33.46	34.31	No Data	35.7	No Data	31.6	No Data	34.76	39.04	35.09
'Mean Clust LHip ROM IE (deg)'	No Data	8.17	No Data	12.17	No Data	20.79	12.9	13.09	13.44	13.03	13.46	11.1	No Data	10.72	No Data	15.69	No Data	18.85	13.12	14.43
'Mean Clust LHip ROM AbAd (deg)'	No Data	9.02	No Data	10.57	No Data	7.45	12.44	7.46	15	12.49	9.07	8.14	No Data	9.99	No Data	10.46	No Data	7.41	10.61	11.52
'Mean Clust RKnee ROM FE (deg)'	No Data	No Data	No Data	No Data	No Data	No Data	No Data	No Data	No Data	66.83	No Data	No Data	No Data	No Data	No Data	No Data	No Data	No Data	No Data	No Data
'Mean Clust RKnee ROM IE (deg)'	No Data	No Data	No Data	No Data	No Data	No Data	No Data	No Data	No Data	13.62	No Data	No Data	No Data	No Data	No Data	No Data	No Data	No Data	No Data	No Data
'Mean Clust RKnee ROM AbAd (deg)'	No Data	No Data	No Data	No Data	No Data	No Data	No Data	No Data	No Data	8.87	No Data	No Data	No Data	No Data	No Data	No Data	No Data	No Data	No Data	No Data
'Mean Clust LKnee ROM FE (deg)'	No Data	No Data	No Data	No Data	No Data	No Data	No Data	No Data	No Data	No Data	No Data	No Data	No Data	No Data	No Data	No Data	No Data	No Data	No Data	No Data
'Mean Clust LKnee ROM IE (deg)'	No Data	No Data	No Data	No Data	No Data	No Data	No Data	No Data	No Data	No Data	No Data	No Data	No Data	No Data	No Data	No Data	No Data	No Data	No Data	No Data
'Mean Clust LKnee ROM AbAd (deg)'	No Data	No Data	No Data	No Data	No Data	No Data	No Data	No Data	No Data	No Data	No Data	No Data	No Data	No Data	No Data	No Data	No Data	No Data	No Data	No Data
'Mean Clust RAnkle ROM DP (deg)'	No Data	No Data	No Data	No Data	No Data	No Data	No Data	No Data	No Data	36.12	No Data	No Data	No Data	No Data	No Data	No Data	No Data	No Data	No Data	No Data
'Mean Clust RAnkle ROM IE (deg)'	No Data	No Data	No Data	No Data	No Data	No Data	No Data	No Data	No Data	12.72	No Data	No Data	No Data	No Data	No Data	No Data	No Data	No Data	No Data	No Data
'Mean Clust RAnkle ROM InEv (deg)'	No Data	No Data	No Data	No Data	No Data	No Data	No Data	No Data	No Data	11.82	No Data	No Data	No Data	No Data	No Data	No Data	No Data	No Data	No Data	No Data
'Mean Clust LAnkle ROM DP (deg)'	No Data	No Data	No Data	No Data	No Data	No Data	No Data	No Data	No Data	No Data	No Data	No Data	No Data	No Data	No Data	No Data	No Data	No Data	No Data	No Data
'Mean Clust LAnkle ROM IE (deg)'	No Data	No Data	No Data	No Data	No Data	No Data	No Data	No Data	No Data	No Data	No Data	No Data	No Data	No Data	No Data	No Data	No Data	No Data	No Data	No Data
'Mean Clust LAnkle ROM InEv (deg)'	No Data	No Data	No Data	No Data	No Data	No Data	No Data	No Data	No Data	No Data	No Data	No Data	No Data	No Data	No Data	No Data	No Data	No Data	No Data	No Data
'Mean IK RHip ROM FE (deg)'	28.38	42.75	42.71	42.74	37.52	39.92	35.64	35.98	40.76	35.41	36.88	39.67	46.35	38.06	No Data	37.46	39.25	41.31	36.14	37.37
'Mean IK RHip ROM IE (deg)'	7.16	16.5	8.36	5.5	11	10.03	10.15	7.11	11.34	10.58	10.49	6.57	14.53	12.95	No Data	12.71	13.69	11.74	11.14	21.67
'Mean IK RHip ROM AbAd (deg)'	15.79	10.72	20.62	18.4	19.15	18.54	18.21	7.35	16.19	11.89	16.3	12.9	22.33	15.89	No Data	16.81	14.81	11.41	13.91	19.22
'Mean IK LHip ROM FE (deg)'	31.05	41.91	42.87	41.44	38.09	42.85	36.48	38.59	44.04	36.18	34.43	34.03	47.35	37.33	No Data	34.65	42.54	38.7	40.34	41.67
'Mean IK LHip ROM IE (deg)'	5.78	12.34	6.62	5.09	9.33	9.09	11.08	7.9	6.5	9.03	8.54	6.36	13.69	8.41	No Data	12.62	8.64	11.48	9.67	11.14
'Mean IK LHip ROM AbAd (deg)'	15.12	10.98	20.47	18.71	18.49	18.47	18.61	7.25	16.68	12.23	16.54	12.28	22.95	15.66	No Data	16.45	13.51	10.92	14.11	16.62
'Mean IK RKnee ROM FE (deg)'	69.56	73.83	62.19	64.62	63	66.21	63.55	55.25	68.79	66.89	65.84	67.45	64.37	63.12	No Data	62.59	66.66	61.77	61.76	67.02
'Mean IK RKnee ROM IE (deg)'	8.72	9.96	12.62	9	8.01	8.77	10.03	9.92	13.58	10.51	7.6	7.98	6.57	10.9	No Data	9.73	6.23	7.84	8.5	10.79
'Mean IK RKnee ROM AbAd (deg)'	5.41	6.68	5.13	8.58	5.58	4.73	6.51	2.6	7.84	8.15	10.39	4.54	4.95	9.4	No Data	10.06	14.67	8	7.35	12.9
'Mean IK LKnee ROM FE (deg)'	70.14	71.2	65.84	65.74	56.67	67.85	66.82	62.28	73.71	67.03	63.96	64.04	59.15	64.07	No Data	61.42	70	64.74	62.97	69.12
'Mean IK LKnee ROM IE (deg)'	10.95	10.19	8.29	6.09	8.57	9.15	11.74	9.78	16.24	9.25	18.04	7.55	9.69	7.04	No Data	12.79	6.96	10.31	6.28	8.99
'Mean IK LKnee ROM AbAd (deg)'	4.56	10.84	6.46	4.44	7.88	8.67	9.36	7.89	5.92	4.58	20.7	7.81	10.32	15.6	No Data	17.57	7.28	9.64	4.51	6.69
'Mean IK RAnkle ROM DP (deg)'	27.54	33.03	12.92	23.86	24.47	27.51	24.03	11.8	32.52	27.75	34.37	22.91	20.81	21.37	No Data	24.36	26.26	29.9	23.67	31.29
'Mean IK RAnkle ROM IE (deg)'	11.05	15.58	4.37	7.03	5.88	8.39	5.99	5.69	7.91	9.81	8.56	8.06	12.07	11.74	No Data	6.77	8.96	6.65	9.49	13.09
'Mean IK RAnkle ROM InEv (deg)'	12.85	16.48	5.95	10.01	6.54	9.87	6.67	7.27	9.96	11.38	9.9	11.35	14.89	14.32	No Data	10.08	9.83	8.84	10.62	13.97
'Mean IK LAnkle ROM DP (deg)'	26.92	34.52	13.06	22.21	22.34	29.92	26.43	13.52	28.44	22.91	28.45	22.94	25.11	22.66	No Data	22.94	29.14	29.1	20.6	30.53
'Mean IK LAnkle ROM IE (deg)'	11.34	14.64	4.74	5.1	6.58	13.12	11.15	6.76	6.97	10.61	7.85	6.14	13.3	12.06	No Data	6.58	12.53	7.03	6.54	11.59
'Mean IK LAnkle ROM InEv (deg)'	13.13	14.5	6.23	7.35	6.99	15.15	12.26	8.65	8.94	12.11	8.92	8.05	15.36	15.06	No Data	9.35	13.64	8.8	7.72	12.2

## Sheet: Back
'Subject'	1	2	3	4	5	6	7	8	9	10	11	12	13	14	15	16	17	18	19	20
'Belt speed (m/s)'	0.35	0.49	0.4	0.53	0.51	0.4	0.39	0.34	0.4	0.54	0.35	0.35	0.5	0.39	0.49	0.47	0.39	0.64	0.3	0.39
'RMS diff Clust RHip FE (deg)'	2.29	1.64	1.19	1.69	3.83	1.9	4.44	4.9	2.27	2.57	1.3	1.06	4.42	1.24	1.69	1.99	1.58	0.95	3.21	2.65
'RMS diff Clust RHip IE (deg)'	5.55	5.65	2.55	3.91	42.05	10.09	8.88	24.25	3.79	22.68	10.03	5.38	4.88	4.57	3.67	12.41	8.67	12.01	16.94	2.98
'RMS diff Clust RHip AbAd (deg)'	6.3	2.57	2.14	1.7	15.05	2.25	6.72	3.98	1.89	6.6	2.38	4.29	2.35	2.12	1.88	1.95	2.75	3.3	4.4	2.32
'RMS diff Clust LHip FE (deg)'	1.39	1.88	1.74	1.86	3.71	1.47	3.19	4.69	4.94	1.67	3.21	2.31	4.42	2.78	4.37	0.87	2.13	1.19	2.59	1.81
'RMS diff Clust LHip IE (deg)'	11.15	7.11	11.09	3.65	2.22	3.34	22.61	48.74	11.9	5.62	8.4	17.34	7.13	3.98	5.64	5.75	19.69	5.17	26.16	2.22
'RMS diff Clust LHip AbAd (deg)'	1.73	3.85	3.85	1.45	1.1	3.81	5.08	6.71	3.77	1.75	4.86	8.05	3.99	1.18	4.47	2.19	4.25	3.4	3.09	4.72
'RMS diff Clust RKnee FE (deg)'	4.54	3.36	1.54	4.28	4.35	3.95	2.96	2.38	2.75	2.99	5.07	1.85	2.24	4.33	4.42	2.58	1.94	3.4	1.23	1.77
'RMS diff Clust RKnee IE (deg)'	8.35	5.52	6.59	11.35	10.92	12.89	13.13	7.17	12.04	8	7.11	4.76	12.55	7.42	12.26	3.54	5.31	7.8	5.63	7.19
'RMS diff Clust RKnee AbAd (deg)'	3.1	2.03	1.58	1.95	17.16	2.3	2.94	2.92	2.73	6.43	2.18	1.41	2.25	1.14	5.65	1.79	2.1	2.99	2.18	2.7
'RMS diff Clust LKnee FE (deg)'	1.92	5.5	1.92	2.25	5.83	2.89	1.73	3.07	1.97	3.99	5.5	2.54	3.4	1.23	2.69	2.94	3	4.27	1.21	3.53
'RMS diff Clust LKnee IE (deg)'	1.81	5.48	3.08	3.61	2.8	10.61	10.57	10.39	5.16	8.18	33.25	4.89	2.84	8.27	5.5	21.14	1.44	11.74	5.7	9.36
'RMS diff Clust LKnee AbAd (deg)'	3.69	6.22	2.77	2.41	4.06	2.4	3.57	4.5	4.93	1.27	8.77	3.24	4.39	3.69	4.32	6.2	1.14	3.6	2.06	3.74
'RMS diff Clust RAnkle DP (deg)'	4.66	6.38	4.64	8.01	7.94	7.14	4.59	5.69	3.79	9.25	5.67	4.58	4.3	6.43	6.78	5	4.41	5.86	4.02	0.86
'RMS diff Clust RAnkle IE (deg)'	1.98	1.75	1.77	1.65	5.62	3.23	1.55	3.21	2.19	2.01	4.46	1.57	5.5	1.87	2.09	2.49	1.29	3.98	5.34	2.67
'RMS diff Clust RAnkle InEv (deg)'	1.2	1.84	1.82	2.32	2.27	3.33	1.58	2.82	1.51	2.3	2.53	1.11	1.6	1.41	1.76	1.61	1.52	2.63	3.23	0.82
'RMS diff Clust LAnkle DP (deg)'	2.93	4.46	1.52	4.5	6.12	1.11	2.08	1.77	3.15	3.3	3.06	1.53	4.04	3.4	4.72	1.41	0.89	4.96	0.94	1.5
'RMS diff Clust LAnkle IE (deg)'	3.12	2.39	1.63	1.16	2.67	1.55	5.92	3.15	3.43	2.28	4.67	6.08	2.4	1.48	2.15	8.05	2.45	2.75	3.29	1.3
'RMS diff Clust LAnkle InEv (deg)'	0.92	1.23	0.78	1.33	2.84	1.53	1.29	1.46	2.87	1.6	2.66	2.63	2.22	1.4	0.91	1.89	4.64	1.64	1.5	4.63
'RMS diff IK RHip FE (deg)'	2.59	3.05	2.83	8.2	8.76	2.24	12.4	3.06	3.04	6.14	21.7	8.39	6.68	3.95	2.96	2.88	8.71	6.6	3.65	8.84
'RMS diff IK RHip IE (deg)'	4.51	6.55	3.02	3.49	46.86	9.65	11.53	20.61	4.57	27.58	8.79	6.43	7.08	6.98	5.49	15.17	3.91	8.06	17.54	7.36
'RMS diff IK RHip AbAd (deg)'	3.99	3.46	5.67	1.4	8.14	3.23	7.43	2.9	2.13	5.67	3.38	5.97	2.59	1.16	2.33	6.16	2.74	2.37	4.79	2.17
'RMS diff IK LHip FE (deg)'	2.19	5.91	8.4	10.08	2.58	2.02	15.44	5.35	2.68	2.72	16.85	13.23	3.03	6.28	2.22	3.39	12.24	9.27	7.15	8.4
'RMS diff IK LHip IE (deg)'	6.09	9.38	9.17	4.31	5.54	3.23	26.1	46.85	16.98	7.86	16.57	16.39	4.9	4.53	3.09	7.96	20.9	6.58	33.45	3.58
'RMS diff IK LHip AbAd (deg)'	4.57	3.05	4.39	2.31	3.75	3.11	3.58	5.07	3.11	4.21	5.69	6.95	5.12	1.47	4.96	5.99	4.02	1.79	4.56	2.28
'RMS diff IK RKnee FE (deg)'	1.24	3.46	4.47	5.46	8.83	5.84	3.53	4.66	3.67	6.34	6.91	4.23	4.35	7.44	2.98	2.85	2.01	2.51	3.05	3.27
'RMS diff IK RKnee IE (deg)'	4.17	5.75	5.32	7.4	5.08	10.79	3.58	3.2	6.29	1.66	3.06	8.39	11.76	11.06	13.75	4.8	2.15	3.74	5.75	4.68
'RMS diff IK RKnee AbAd (deg)'	1.72	1.06	0.95	2.84	4.46	4.05	4.93	1.44	1.72	1.53	1.77	1.85	4	1.19	3.14	4.11	2.58	2.02	4.67	3.03
'RMS diff IK LKnee FE (deg)'	3.13	3.28	5.19	2.81	6.34	3.5	4.41	3.58	5.27	2.73	3.26	8.91	4.64	3.04	5.83	3.07	3.81	3.08	3.77	3.97
'RMS diff IK LKnee IE (deg)'	4.4	4.68	6.83	2.16	2.74	2.74	10.94	8.36	5.49	3.15	21.58	6.49	3.54	8.38	2.64	25.01	3.3	9.89	10.13	6.12
'RMS diff IK LKnee AbAd (deg)'	1.73	2.28	2.04	2.33	1.93	3.13	8.17	2.94	2.27	3.95	7.73	2.35	5.01	3.91	2.1	7.49	2.17	4.06	4.88	4.12
'RMS diff IK RAnkle DP (deg)'	4.09	5.42	4.08	7.89	8.37	9.11	7.02	6.93	10.37	3.12	1.68	3.74	2.01	7.16	1.9	2.85	7.02	6.01	4.03	1.15
'RMS diff IK RAnkle IE (deg)'	3.52	1.84	2.73	2.67	5.3	3.31	6.38	3.06	2.31	2.03	2.4	3.09	3.52	3.27	9.5	1.71	3.66	3.43	2.61	11.65
'RMS diff IK RAnkle InEv (deg)'	8.07	2.74	6.37	7.06	5.08	5.77	8.08	6.28	5.36	4.26	6.73	7	5.42	2.8	6.6	7.97	6.77	5.49	3.79	4.25
'RMS diff IK LAnkle DP (deg)'	2.1	4.27	1.96	7.45	7.64	3.09	2.37	2.16	2.38	2.45	5.83	1.06	2.75	1.9	2.76	2.56	2.78	6.59	4.01	4.39
'RMS diff IK LAnkle IE (deg)'	3.19	1.47	1.9	2.78	4.49	5.35	1.87	2.09	2.89	1.93	7.25	8.21	3.15	2.07	4.83	9.36	5.86	2.44	1.36	2.12
'RMS diff IK LAnkle InEv (deg)'	3.67	2.66	3.86	7.27	6.03	4.58	5.34	3.74	7.16	2.76	2.98	3.23	5.64	5.84	2.3	6.3	3.18	6.63	3.58	7.51
'RMS diff Clust RHip ROM FE (deg)'	<missing>	<missing>	<missing>	<missing>	<missing>	1.67	1.68	3.04	3.23	2.41	2.08	0.9	3.74	1.89	3.47	<missing>	1.94	1.1	<missing>	2.25
'RMS diff Clust RHip ROM IE (deg)'	<missing>	<missing>	<missing>	<missing>	<missing>	4.48	3.85	3.47	2.12	2.2	2.79	0.96	2.59	2.99	1.53	<missing>	1.28	3.44	<missing>	1.21
'RMS diff Clust RHip ROM AbAd (deg)'	<missing>	<missing>	<missing>	<missing>	<missing>	1.94	1.56	3.83	1.36	4.52	1.74	2.39	2.15	1.82	1.89	<missing>	1.6	3.46	<missing>	1.31
'RMS diff Clust LHip ROM FE (deg)'	<missing>	<missing>	<missing>	2.02	<missing>	<missing>	<missing>	9.38	<missing>	0.69	3.99	1.7	2.36	<missing>	3.39	1.02	2.8	1.08	<missing>	1.66
'RMS diff Clust LHip ROM IE (deg)'	<missing>	<missing>	<missing>	2.93	<missing>	<missing>	<missing>	4.07	<missing>	3.31	3.75	3.32	4.93	<missing>	1.56	1.66	3.15	4.09	<missing>	1.85
'RMS diff Clust LHip ROM AbAd (deg)'	<missing>	<missing>	<missing>	1.72	<missing>	<missing>	<missing>	12.49	<missing>	1.49	3.54	1.76	1.11	<missing>	1.09	1.13	5.67	1.84	<missing>	1.39
'RMS diff Clust RKnee ROM FE (deg)'	<missing>	<missing>	<missing>	<missing>	<missing>	3.86	0.78	1.99	3	1.23	1.54	1.82	<missing>	0.99	1.28	<missing>	3.11	0.9	<missing>	1.54
'RMS diff Clust RKnee ROM IE (deg)'	<missing>	<missing>	<missing>	<missing>	<missing>	2.52	3.12	2.38	2.7	2.35	3.45	2.58	<missing>	4.03	1.5	<missing>	1.23	6.08	<missing>	3.15
'RMS diff Clust RKnee ROM AbAd (deg)'	<missing>	<missing>	<missing>	<missing>	<missing>	3.29	3.04	3.19	2.31	3.31	3.52	1.33	<missing>	1.12	3.49	<missing>	0.91	1.61	<missing>	1.88
'RMS diff Clust LKnee ROM FE (deg)'	<missing>	<missing>	<missing>	2.12	<missing>	<missing>	<missing>	6.2	<missing>	<missing>	5.44	2.76	<missing>	<missing>	2.59	0.91	1.57	<missing>	<missing>	1.4
'RMS diff Clust LKnee ROM IE (deg)'	<missing>	<missing>	<missing>	1.98	<missing>	<missing>	<missing>	1.97	<missing>	<missing>	4.11	3.98	<missing>	<missing>	6.2	2.76	0.71	<missing>	<missing>	1.99
'RMS diff Clust LKnee ROM AbAd (deg)'	<missing>	<missing>	<missing>	2.7	<missing>	<missing>	<missing>	2.18	<missing>	<missing>	11.19	4.85	<missing>	<missing>	1.79	2.35	1.4	<missing>	<missing>	3.9
'RMS diff Clust RAnkle ROM DP (deg)'	<missing>	4.36	3.33	3.68	3.22	2.09	1.92	3.11	1.11	5.04	1.61	1.25	<missing>	2.33	3.28	1.46	4.5	1.38	<missing>	1.53
'RMS diff Clust RAnkle ROM IE (deg)'	<missing>	2.41	1.31	1.24	1.32	1.33	1.42	1.79	1.57	2.27	1.29	1.41	<missing>	1.95	1.56	2.53	1.13	2.47	<missing>	1.89
'RMS diff Clust RAnkle ROM InEv (deg)'	<missing>	1.01	2.59	4.31	1.98	2.57	3.47	2.45	3.68	1.09	5.39	1.85	<missing>	2.55	0.66	3.04	1.9	6.38	<missing>	0.8
'RMS diff Clust LAnkle ROM DP (deg)'	3.2	2.63	1.03	1.94	1.41	<missing>	2.09	1.97	<missing>	<missing>	1.61	1.63	<missing>	2.4	4.23	2.95	1.06	<missing>	<missing>	1.88
'RMS diff Clust LAnkle ROM IE (deg)'	0.91	1.13	1.75	1	3.08	<missing>	2.34	1.68	<missing>	<missing>	2.28	1.19	<missing>	1.71	1.7	1.67	1.27	<missing>	<missing>	1.07
'RMS diff Clust LAnkle ROM InEv (deg)'	0.75	2.74	1.11	1.5	1.73	<missing>	0.92	1.37	<missing>	<missing>	7.29	2.93	<missing>	3.3	1.9	2.61	0.96	<missing>	<missing>	1.09
'RMS diff IK RHip ROM FE (deg)'	1.5	5.11	4.06	4.68	12.45	3.07	1.89	4.4	6.21	4.44	3.29	1.4	3.7	2.19	2.1	3.8	2.05	2.63	1.76	3.22
'RMS diff IK RHip ROM IE (deg)'	3.01	9.19	2.17	2.49	6.07	9.13	6.56	4.6	6.01	3.16	2.55	2.61	4.19	2.12	4.03	2.98	1.9	2.63	3.11	2.43
'RMS diff IK RHip ROM AbAd (deg)'	4.13	2.3	2.9	2.08	5.23	3.63	3.37	2.67	1.55	4.1	1.71	8.31	3.85	1.98	5.03	3.32	1.05	2.71	2.73	2.91
'RMS diff IK LHip ROM FE (deg)'	3.53	1.56	3.93	4.11	3.47	1.76	1.88	10.51	3.14	3.43	2.1	2.35	1.42	1.41	1.32	2.23	3.1	1.63	1.62	4.26
'RMS diff IK LHip ROM IE (deg)'	3.48	7.38	2.46	2.57	4.8	4.44	10.33	3.23	8.52	4.15	2.04	1.61	5.59	2.65	7.35	2.11	2.14	2.73	3.29	1.78
'RMS diff IK LHip ROM AbAd (deg)'	4.06	1.26	4.68	3.81	5.66	2.81	3.37	11.9	4.29	1.18	2.35	7.48	2.89	3.42	6.85	2.37	4.12	1.54	2.75	3.23
'RMS diff IK RKnee ROM FE (deg)'	1.52	5.01	6.32	5.42	3.49	6.01	1.31	1.8	7.27	2.72	1.59	1.65	1.65	1.95	1.88	1.07	3.36	2.82	2.22	1.18
'RMS diff IK RKnee ROM IE (deg)'	2.52	5.38	4.75	4.31	8.12	1.47	2.05	3.88	2.89	1.52	5.6	2.23	4.16	2.38	4.8	4.47	2.9	5.62	1.72	1.52
'RMS diff IK RKnee ROM AbAd (deg)'	0.53	1.01	2.19	2.38	2.78	6.88	2.39	1.22	2.1	1.75	1.44	1.02	3.58	0.98	3.8	2.14	5.4	1.5	1.73	2.23
'RMS diff IK LKnee ROM FE (deg)'	1.58	1.34	4.32	1.82	2.16	4.58	0.96	7.26	3.6	3.45	2.37	3.19	1.85	2.25	2.09	3.28	2.11	4.35	1.23	4.54
'RMS diff IK LKnee ROM IE (deg)'	2.46	3.24	2.15	3.35	6.08	2.9	3.78	1.36	2.59	2.58	2.62	1.72	3.53	2.89	5.22	2.87	4.7	6.91	2.28	2.45
'RMS diff IK LKnee ROM AbAd (deg)'	1.48	2.81	1.65	1.05	1.39	3.58	4.39	2.32	7.2	3.77	1.82	1.72	2.15	4.1	2.77	2.83	1.52	1.69	4.5	1.52
'RMS diff IK RAnkle ROM DP (deg)'	2.61	4.8	1.58	2.13	2.14	3.97	3.2	1.95	4.93	3.72	2.04	0.89	1.78	2.43	1.22	1.54	2.23	4.42	1.72	0.7
'RMS diff IK RAnkle ROM IE (deg)'	2.77	2.02	2.2	4.45	4.47	5.6	6.43	3.95	4.3	1.89	4.4	3.12	6.68	4.73	2.7	3.99	4.92	5.86	2.72	3.83
'RMS diff IK RAnkle ROM InEv (deg)'	8.42	3.66	4.47	4.17	9.74	8.86	8.34	10.02	2.46	3.17	5.69	3.98	4.27	3.46	5.67	6.65	5.82	8.85	2.6	2.72
'RMS diff IK LAnkle ROM DP (deg)'	1.36	0.54	4.44	1.83	1.39	1.41	1.35	2.11	1.78	2.26	1.11	1.31	3.59	1.91	2.42	2.55	1.53	1.19	1.5	1.32
'RMS diff IK LAnkle ROM IE (deg)'	1.57	1.75	2.84	2.13	5.03	6.5	3.11	2.16	7.81	1.68	2.21	2.77	6.2	3.28	4.56	3.71	2.93	2.43	2.13	1.77
'RMS diff IK LAnkle ROM InEv (deg)'	7.65	5.3	1.84	6.34	11.71	5.59	7.97	7.48	5.18	3.11	3.22	4.21	7.36	6.38	1.85	3.04	7.28	8.03	2.85	5.94
'RMS diff SL (m)'	0.13	0.07	0.04	0.12	0.06	0.16	0.07	0.12	0.2	0.17	0.12	0.06	0.21	0.15	0.09	0.14	0.07	0.09	0.09	0.02
'RMS diff SW (m)'	0.1	0.07	0.15	0.06	0.28	0.09	0.1	0.09	0.13	0.16	0.26	0.12	0.18	0.11	0.06	0.06	0.14	0.12	0.14	0.03
'Mean SL (m)'	0.48	0.61	0.54	0.63	0.61	0.61	0.5	0.46	0.75	0.79	0.53	0.63	1.05	0.57	0.69	0.7	0.45	0.87	0.48	0.54
'Mean SW (m)'	0.14	0.16	0.12	0.2	0.14	0.12	0.18	0.18	0.14	0.13	0.2	0.1	0.13	0.17	0.13	0.17	0.11	0.21	0.16	0.14
'Mean IMU RHip ROM FE (deg)'	17.01	22.21	21.62	24.75	17.32	21.63	19.12	19.25	31.89	20.94	20.89	27.65	35.63	23.36	25.19	22.81	26.25	21.22	19.99	19.27
'Mean IMU RHip ROM IE (deg)'	8.36	14.83	10.35	9.5	11.52	18.42	12.29	11.24	12.99	9.89	10.53	8.68	17.25	12.23	9.15	12.28	6.87	11.02	8.12	9.6
'Mean IMU RHip ROM AbAd (deg)'	3.26	5.81	10.07	6.8	15.67	8.19	5.76	6.66	13.1	9.06	6.88	7.63	14.2	6.4	7.07	5.41	3.49	8.42	4.03	6.57
'Mean IMU LHip ROM FE (deg)'	18.85	22.38	25.63	22.29	26.85	27.33	18.51	18.96	36.25	25.24	19.49	29.76	39.88	23.62	27.11	21.51	25.18	23.15	21.17	20.91
'Mean IMU LHip ROM IE (deg)'	9.9	13.25	9.2	9.62	11.64	13.19	16.43	10.91	17.76	11.66	11.35	9.88	20.85	13.16	13.21	13.51	7.28	13.38	8.88	9.28
'Mean IMU LHip ROM AbAd (deg)'	3.8	5.17	8.09	5.68	6.98	5.08	6.17	16.26	9.32	7.16	5.14	7.32	13.57	5.83	5.94	5.35	7.61	5.38	5.99	6.41
'Mean IMU RKnee ROM FE (deg)'	27.89	34.18	38.07	40.69	49.38	44.32	38.36	39.21	53.73	42.89	38.06	59.58	32.77	30.56	42.64	44.46	44.11	48.32	39.14	38.05
'Mean IMU RKnee ROM IE (deg)'	9.22	12.69	10.43	11.68	12.61	7.23	12.04	13.31	9.38	6.44	10.77	6.11	12.52	8.66	9.74	14.84	6.69	16.62	7.24	6.47
'Mean IMU RKnee ROM AbAd (deg)'	2.8	3.05	3.9	8.38	5.87	8.58	5.07	3.94	6.81	4.75	3.68	4.92	6.9	6.75	7.54	4.83	6.44	5.68	3.79	4.87
'Mean IMU LKnee ROM FE (deg)'	27.44	36.12	50.96	37.7	51.77	48.08	44.63	42.85	65.79	50.93	34.19	57.95	38.07	31.11	44.92	38.54	44.35	53.54	42.63	39.1
'Mean IMU LKnee ROM IE (deg)'	8.36	9.31	7.2	11.45	10.45	9.4	10.41	11.27	13.31	10.1	12.96	5.63	11.23	9.17	9.89	11.43	8.5	18.18	6.22	7.69
'Mean IMU LKnee ROM AbAd (deg)'	2.85	5.34	5.59	5.05	7.9	10.43	8.47	6.53	11.49	6.65	10.27	5.29	7.54	4.61	3.96	9.97	4.22	7.02	7.54	6.02
'Mean IMU RAnkle ROM DP (deg)'	24.63	16.47	17.82	20.81	16.61	19.61	14.65	13.02	20.81	15.84	17.25	21.56	27.98	15.71	22.17	19.2	15.61	26.97	13.61	19.57
'Mean IMU RAnkle ROM IE (deg)'	9.76	11.03	7.25	11.34	8.36	12.92	11.76	8.34	14.22	7.97	10.85	6.95	23.52	11.48	10.15	11.78	10.22	15.51	9.2	12.47
'Mean IMU RAnkle ROM InEv (deg)'	18.47	16.39	11.06	12.71	14.88	17.75	15.07	16.25	13.81	12.94	14.21	10.72	24.09	12.19	15.07	16.67	12.24	20.17	10.61	14.73
'Mean IMU LAnkle ROM DP (deg)'	31.82	24.02	25.89	18.29	16.76	17.81	17.94	17.39	20.68	16.05	19.78	24.72	20.37	16.53	21.94	18	18.42	21.78	13.51	17.38
'Mean IMU LAnkle ROM IE (deg)'	6.09	9.59	7.65	5.96	9.24	13.24	6.69	7.98	13.89	9.59	8.51	7.28	16.25	10.94	13.65	11.21	8.48	8.32	7.2	7.22
'Mean IMU LAnkle ROM InEv (deg)'	12.94	15.17	8.06	11.83	17.43	14.49	12.68	15.19	14.27	14.29	11.47	9.5	21.56	16.7	11.85	11.32	14.72	16.22	9.02	13.97
'Mean Clust RHip ROM FE (deg)'	<missing>	<missing>	<missing>	<missing>	<missing>	22.69	20.19	21.82	33.91	22.79	22.75	28.33	39.07	24.74	28.49	<missing>	27.33	21.89	<missing>	20.84
'Mean Clust RHip ROM IE (deg)'	<missing>	<missing>	<missing>	<missing>	<missing>	14.19	9.6	11.2	11.63	10.24	12.85	8.97	17.14	14.81	8.32	<missing>	7.37	13.84	<missing>	9.74
'Mean Clust RHip ROM AbAd (deg)'	<missing>	<missing>	<missing>	<missing>	<missing>	9.05	5.47	9.41	13.33	6.17	6.8	9.81	16.15	6.4	7.89	<missing>	4.02	5.23	<missing>	7.52
'Mean Clust LHip ROM FE (deg)'	<missing>	<missing>	<missing>	23.94	<missing>	<missing>	<missing>	25.46	<missing>	25.47	23.2	28.94	41.86	<missing>	30.22	21.83	27.76	22.95	<missing>	20.4
'Mean Clust LHip ROM IE (deg)'	<missing>	<missing>	<missing>	10.91	<missing>	<missing>	<missing>	13.6	<missing>	13.57	14.8	7.7	16.57	<missing>	12.42	13.78	9.89	17.23	<missing>	9.89
'Mean Clust LHip ROM AbAd (deg)'	<missing>	<missing>	<missing>	4.96	<missing>	<missing>	<missing>	6.41	<missing>	6.5	7.88	7.47	13.48	<missing>	6.67	5.13	2.89	6.57	<missing>	7.36
'Mean Clust RKnee ROM FE (deg)'	<missing>	<missing>	<missing>	<missing>	<missing>	47.77	38.53	41.03	58.44	42.7	39.4	60.98	<missing>	31.03	43.19	<missing>	47.21	47.56	<missing>	39.52
'Mean Clust RKnee ROM IE (deg)'	<missing>	<missing>	<missing>	<missing>	<missing>	9.32	14.71	15.2	11.79	8.25	13.93	8.42	<missing>	12.23	10.43	<missing>	7.58	22.1	<missing>	9.21
'Mean Clust RKnee ROM AbAd (deg)'	<missing>	<missing>	<missing>	<missing>	<missing>	5.39	6.55	6.83	6.8	7.31	6.81	5.88	<missing>	7.44	5.16	<missing>	6.97	6.58	<missing>	5.42
'Mean Clust LKnee ROM FE (deg)'	<missing>	<missing>	<missing>	39.1	<missing>	<missing>	<missing>	48.59	<missing>	<missing>	28.96	55.27	<missing>	<missing>	47.14	38.1	45.76	<missing>	<missing>	39.79
'Mean Clust LKnee ROM IE (deg)'	<missing>	<missing>	<missing>	12.88	<missing>	<missing>	<missing>	11.74	<missing>	<missing>	16.33	9.51	<missing>	<missing>	15.86	13.39	8.6	<missing>	<missing>	9.31
'Mean Clust LKnee ROM AbAd (deg)'	<missing>	<missing>	<missing>	7.34	<missing>	<missing>	<missing>	5.86	<missing>	<missing>	21.29	9.94	<missing>	<missing>	5.57	8.95	5.44	<missing>	<missing>	9.72
'Mean Clust RAnkle ROM DP (deg)'	<missing>	20.91	20.67	23.77	18.24	20.31	15.63	15.62	21.52	20.51	18.3	21.95	<missing>	17.81	24.77	20.23	20.05	27.62	<missing>	20.89
'Mean Clust RAnkle ROM IE (deg)'	<missing>	12.56	6.43	11.38	8.47	12.99	10.93	8.18	13.65	8.69	11.54	6.79	<missing>	9.91	9.36	13.76	10.03	17.38	<missing>	14.02
'Mean Clust RAnkle ROM InEv (deg)'	<missing>	16.74	13.03	16.71	12.93	19.2	18.24	18.53	17.19	12.62	19.36	12.47	<missing>	14.3	15.1	19.6	13.83	26.58	<missing>	14.26
'Mean Clust LAnkle ROM DP (deg)'	34.87	26.34	25.14	19.91	17.85	<missing>	19.74	18.05	<missing>	<missing>	21.25	23.57	<missing>	18.59	26.03	20.84	19.13	<missing>	<missing>	15.72
'Mean Clust LAnkle ROM IE (deg)'	6.59	8.89	8.81	5.36	6.17	<missing>	7.37	7.42	<missing>	<missing>	9.82	7.65	<missing>	11.42	12.62	12.44	8.59	<missing>	<missing>	7.63
'Mean Clust LAnkle ROM InEv (deg)'	12.97	17.77	7.21	12.87	17.14	<missing>	12.61	15.78	<missing>	<missing>	18.59	12.11	<missing>	19.85	13.52	13.6	14.81	<missing>	<missing>	13.38
'Mean IK RHip ROM FE (deg)'	18.28	27.26	25.55	29.35	28.88	24.5	20.68	23.29	37.92	25.09	24.07	28.66	39.08	25.2	26.9	25.9	28.06	23.51	20.51	22.41
'Mean IK RHip ROM IE (deg)'	5.83	5.96	8.35	8.14	5.72	9.6	6.51	7.79	7.81	7.32	8.49	10.42	13.39	13.38	5.46	14.76	7.88	12.27	6.02	11.61
'Mean IK RHip ROM AbAd (deg)'	7.16	3.91	12.77	8.54	12.76	11.5	8.59	4.74	13.02	6.56	6.84	15.73	17.79	8.09	11.94	7.85	4.04	6.44	6.47	9.16
'Mean IK LHip ROM FE (deg)'	22.17	23.76	29.49	26.28	30.27	28.53	19.57	27.07	39.27	28.57	21.31	28.35	40.6	24.19	27.91	23.45	28.05	23.69	22.03	25.06
'Mean IK LHip ROM IE (deg)'	6.7	6.04	7.09	8.36	7.05	8.96	6.39	9.67	9.66	8.23	11.15	9.72	15.69	11.02	6	12.74	5.64	12.1	6.14	10.58
'Mean IK LHip ROM AbAd (deg)'	7.44	4.95	12.74	9.04	12.52	7.14	8.1	6.66	13.09	6.96	5.92	14.42	16.13	9.04	12.55	7.12	4.84	6.28	8.02	9.42
'Mean IK RKnee ROM FE (deg)'	26.76	39	44.17	45.73	52.69	50.16	37.79	40.72	60.74	44.9	37.3	58.43	31.54	31.83	43.09	44.58	47.36	45.66	41.05	38.38
'Mean IK RKnee ROM IE (deg)'	6.81	7.38	5.93	8.05	4.8	7.56	10.55	9.6	10.89	5.83	5.43	7.71	8.8	6.7	5.6	10.88	4.5	11.1	6.23	5.27
'Mean IK RKnee ROM AbAd (deg)'	2.99	2.25	1.86	6.25	3.7	1.84	3.57	3.26	5.27	3.68	4.58	4.49	3.56	6.27	4.11	6.23	11.77	4.81	4.81	6.96
'Mean IK LKnee ROM FE (deg)'	28.47	35.24	54.93	38.18	53.78	52.48	44.34	49.84	69.29	53.67	33	54.98	38.03	29.19	46.61	35.6	46.1	49.26	42.58	43.16
'Mean IK LKnee ROM IE (deg)'	6.83	6.14	6.9	8.37	4.5	7.25	6.93	11.25	11.78	8.01	11.06	5.87	8.09	6.82	4.75	9.52	4.15	11.45	4.36	5.54
'Mean IK LKnee ROM AbAd (deg)'	1.72	2.86	6.98	4.24	6.72	6.97	4.6	4.98	4.37	3.17	11.16	6.68	9.36	8.53	6.56	8.37	4.62	7.56	3.21	4.94
'Mean IK RAnkle ROM DP (deg)'	27.05	21.19	19.16	20.23	16.05	16.41	13.24	13.74	16.24	18.89	18.57	21.41	28.51	17.93	22.5	19.64	17.76	23.26	13.49	19.53
'Mean IK RAnkle ROM IE (deg)'	7.25	9.6	5.3	7.13	4.04	7.75	5.52	4.84	10.38	7.84	6.61	5.53	17.03	7.08	7.62	7.95	5.36	9.78	6.91	8.84
'Mean IK RAnkle ROM InEv (deg)'	10.36	13.23	7.53	9.43	5.42	9.29	7.13	6.52	13.94	10.86	8.88	7.09	21.91	9.65	9.51	11.47	6.71	11.59	9.56	12.52
'Mean IK LAnkle ROM DP (deg)'	32.93	23.81	21.51	17.79	17.11	16.86	18.67	16.39	21.7	17.66	20.19	23.72	23.55	17.68	24.04	20.31	16.99	21.28	13.16	16.23
'Mean IK LAnkle ROM IE (deg)'	4.77	8.01	5.04	4.57	4.45	6.87	3.9	6.43	6.83	9.83	6.75	5.08	11.26	7.9	9.22	7.75	5.83	6.37	5.38	5.85
'Mean IK LAnkle ROM InEv (deg)'	5.77	10.09	7.98	5.77	5.99	9.45	5.43	8.55	9.74	13.1	8.75	5.74	14.92	10.81	12.35	11.09	7.62	8.61	7.52	8.34

## Sheet: Fast
'Subject'	1	2	3	4	5	6	7	8	9	10	11	12	13	14	15	16	17	18	19	20
'Belt speed (m/s)'	1.24	1.74	1.36	1.47	0.94	1.37	'NaN'	1.07	1.52	1.24	1.11	1.45	1.57	1.21	'NaN'	1.5	1.36	1.47	0.92	1.3
'RMS diff Clust RHip FE (deg)'	2.17	2.09	1.61	2.14	1.43	1.48	'NaN'	4.57	2.69	2.71	1.04	1.54	2.19	2.13	'NaN'	3.65	2.55	1.25	2.98	2.84
'RMS diff Clust RHip IE (deg)'	10.57	5.57	3.47	11.16	4.04	6.56	'NaN'	8.77	8.64	3.08	4.41	1.85	3.68	11.07	'NaN'	3.53	8.45	2.96	3.87	7.83
'RMS diff Clust RHip AbAd (deg)'	6.75	3.02	2.49	4.48	8.2	3.28	'NaN'	2.64	3.65	1.62	1.14	4.41	2.22	3.58	'NaN'	3.45	3.57	1.67	3.91	2.64
'RMS diff Clust LHip FE (deg)'	1.64	1.86	1.91	2.68	2.77	1.78	'NaN'	2.32	5.02	2.66	2.18	1.62	2.08	2.9	'NaN'	1.93	1.69	1	1.79	2.67
'RMS diff Clust LHip IE (deg)'	3.57	4.82	4.34	2.35	5.28	16.06	'NaN'	10.01	2.23	3.77	12.34	3.32	5.74	3.15	'NaN'	17.37	4.52	1.71	11.88	5.75
'RMS diff Clust LHip AbAd (deg)'	1.68	2.66	3.34	1.76	2.78	6.53	'NaN'	3.25	2.28	2.1	4.85	2.79	3.05	2.6	'NaN'	4.37	2.19	2.52	4.14	8.24
'RMS diff Clust RKnee FE (deg)'	4.04	3.62	3.53	3.33	3.88	4.27	'NaN'	2.28	2.58	3.65	5.8	2.86	2.82	3.78	'NaN'	3.06	3.17	2.61	3.3	2.17
'RMS diff Clust RKnee IE (deg)'	8.99	6.94	3.94	14.66	14.29	12.58	'NaN'	10.94	9.99	7.01	2.01	3.34	10.55	11.79	'NaN'	2.47	6.21	2.91	4.87	9.82
'RMS diff Clust RKnee AbAd (deg)'	4.29	2.15	2.46	5.71	17.53	5.34	'NaN'	3.46	2.92	6.15	2.83	2.26	4.1	3.81	'NaN'	3.34	3.41	3.79	2.79	4.97
'RMS diff Clust LKnee FE (deg)'	2.17	6.4	2.65	2.67	4.46	1.93	'NaN'	3.27	2.53	4.76	6.47	2.75	3.95	2.47	'NaN'	4.15	4.24	4.32	2.15	2.02
'RMS diff Clust LKnee IE (deg)'	2.87	3.46	2.67	2.57	2.29	7.54	'NaN'	10.45	3.12	6.72	29.58	6.63	2.16	2.25	'NaN'	16.6	5.96	3.51	4.92	7.93
'RMS diff Clust LKnee AbAd (deg)'	5.46	7.04	3.92	2.21	3	4.99	'NaN'	2.97	4.11	2.97	8.93	4.21	4.44	2.56	'NaN'	5.71	3.07	3.22	3.54	7.86
'RMS diff Clust RAnkle DP (deg)'	2.64	3.36	2.68	6.1	4.57	4.93	'NaN'	4.1	2.45	8.94	5.05	3.58	2.5	5.69	'NaN'	3.56	3.47	4.37	1.89	2
'RMS diff Clust RAnkle IE (deg)'	1.72	3.04	2.14	2.27	5.09	1.91	'NaN'	3.93	2.05	2.04	2.14	2.69	2.65	1.55	'NaN'	1.8	1.98	2.11	2.37	1.69
'RMS diff Clust RAnkle InEv (deg)'	1.99	2.36	2.51	2.85	4.83	3.65	'NaN'	3.12	1.77	2.95	3.55	2.49	2.14	2.97	'NaN'	2.29	2.4	1.49	3.6	1.9
'RMS diff Clust LAnkle DP (deg)'	2.5	3.41	2.42	5.56	5.8	2.11	'NaN'	2.13	3.17	3.32	2.73	2.24	3.87	3.48	'NaN'	2.22	2.05	4.79	2.35	2.19
'RMS diff Clust LAnkle IE (deg)'	1.93	1.59	1.91	2.19	2.06	1.44	'NaN'	1.93	2.21	2.93	4.69	5.08	1.68	1.68	'NaN'	6.22	3.48	2.1	1.58	1.76
'RMS diff Clust LAnkle InEv (deg)'	2.46	1.67	1.65	1.71	2.1	2.54	'NaN'	1.85	2.97	1.57	3.04	1.83	2.32	1.77	'NaN'	1.01	5.03	1.57	1.6	5.55
'RMS diff IK RHip FE (deg)'	3.16	4.46	5.31	9.35	7.79	3.42	'NaN'	3.52	3.32	9.29	20.72	9.43	10.33	5.19	'NaN'	4.72	3.99	8.92	5.06	10.91
'RMS diff IK RHip IE (deg)'	9.6	6.54	5.3	6.71	6.22	7.35	'NaN'	3.98	3.35	8.3	4.62	5.29	6.88	14.24	'NaN'	5.93	3.12	5.17	4.29	4.45
'RMS diff IK RHip AbAd (deg)'	8.2	4.02	7.82	5.86	2.73	3.8	'NaN'	1.96	4.96	1.8	4.3	5.05	2.67	5.51	'NaN'	6.23	4.03	2.75	4.45	5.5
'RMS diff IK LHip FE (deg)'	2.68	6.41	7.77	11.46	3.96	4.64	'NaN'	2.56	2.32	5.73	15.3	12.89	5.72	6.43	'NaN'	4.53	5.34	12.93	7.89	7.41
'RMS diff IK LHip IE (deg)'	5.54	5.08	5.3	5.26	3.74	13.97	'NaN'	7.52	6.3	7.68	4.07	3.31	7.95	3.28	'NaN'	19.17	2.87	4.65	19.52	4.6
'RMS diff IK LHip AbAd (deg)'	6.8	4.47	5.78	5.08	4.47	5.11	'NaN'	2.1	3.51	3.95	6.5	3.1	2.79	4.62	'NaN'	7.55	2.82	2.85	3.73	4.69
'RMS diff IK RKnee FE (deg)'	1.85	3.97	4.94	3.94	10.66	6.74	'NaN'	3.94	4.15	6.39	6.93	5.56	4.47	7.02	'NaN'	3.21	3.03	2.62	2.61	3.31
'RMS diff IK RKnee IE (deg)'	4.91	5.22	4.21	7.27	6.57	7.39	'NaN'	4.7	4.24	3.04	3.95	3.64	10.4	11.91	'NaN'	5.48	3.81	3.64	7.03	4.57
'RMS diff IK RKnee AbAd (deg)'	3.9	2.25	4.05	6.97	6.43	7.27	'NaN'	2.99	3.08	2.66	2.78	2.17	5.59	6.01	'NaN'	4.04	3.53	2.22	4.91	5.79
'RMS diff IK LKnee FE (deg)'	2.87	3.74	4.86	2.75	4.48	4.79	'NaN'	2.86	4.17	3	5.15	8.1	5.72	3.44	'NaN'	3.98	3.88	3.56	3.76	3.33
'RMS diff IK LKnee IE (deg)'	3.92	4.78	5.17	2.56	3.18	4.97	'NaN'	8.5	9.01	5.05	19.34	10.66	4.53	6	'NaN'	21.48	4.91	6.9	11.88	5.85
'RMS diff IK LKnee AbAd (deg)'	2.3	3.12	1.87	2.54	2.23	5.25	'NaN'	2.86	1.89	3.16	8.59	3.18	4.39	4.03	'NaN'	7.21	2.37	2.36	4.71	4.97
'RMS diff IK RAnkle DP (deg)'	5.16	5.56	3.67	8.35	9.15	10.89	'NaN'	6.54	10.96	3.39	1.37	1.81	2.61	7.92	'NaN'	2.88	8.27	5.61	2.46	2.07
'RMS diff IK RAnkle IE (deg)'	4.11	3.65	5.98	3.68	7.17	4.77	'NaN'	4.29	3.25	1.96	4.27	3.66	4.16	5.6	'NaN'	4.07	4.95	4.78	3.41	7.13
'RMS diff IK RAnkle InEv (deg)'	6.05	4.62	6.48	6.93	6.2	3.98	'NaN'	4.39	3.76	2.3	5.9	7.44	5.21	3.5	'NaN'	6.63	3.95	4.74	4.95	1.96
'RMS diff IK LAnkle DP (deg)'	3.71	6.59	3.92	9.25	8.89	7.41	'NaN'	3.1	4.43	4.88	8.44	2.64	3.98	3	'NaN'	3.79	5.31	9.16	5.39	7.54
'RMS diff IK LAnkle IE (deg)'	2.97	3.74	3.92	3.64	2.98	8.55	'NaN'	2.29	7.18	2.92	10.5	9.68	5.67	3.76	'NaN'	10.82	5.6	3.49	5.13	3.37
'RMS diff IK LAnkle InEv (deg)'	5.08	5.1	4.15	8.65	3.47	3.68	'NaN'	5.2	4.37	5.8	5.2	4.34	3.42	5.02	'NaN'	5.7	4.11	4.31	4.89	10.46
'RMS diff Clust RHip ROM FE (deg)'	<missing>	<missing>	<missing>	1.73	1.3	2.12	'NaN'	0.84	<missing>	1.49	2.36	1.55	0.54	2.34	'NaN'	2.1	1.25	1.02	0.71	3.01
'RMS diff Clust RHip ROM IE (deg)'	<missing>	<missing>	<missing>	1.09	2.09	3.07	'NaN'	3.11	<missing>	1.19	1.48	2.68	3.01	1.98	'NaN'	1.92	1.41	1.78	1.84	1.03
'RMS diff Clust RHip ROM AbAd (deg)'	<missing>	<missing>	<missing>	7.68	3.98	7.16	'NaN'	4.34	<missing>	1.19	2.67	1.31	2.31	1.54	'NaN'	1.61	3.44	1.2	2.11	1.14
'RMS diff Clust LHip ROM FE (deg)'	<missing>	<missing>	<missing>	0.85	1.06	2.76	'NaN'	2.61	0.83	<missing>	5.31	1.09	<missing>	1	'NaN'	2.39	0.68	0.62	<missing>	1.02
'RMS diff Clust LHip ROM IE (deg)'	<missing>	<missing>	<missing>	1.75	1.58	1.76	'NaN'	2.62	3.45	<missing>	1.45	2.17	<missing>	2.42	'NaN'	1.74	3.13	1.33	<missing>	1.78
'RMS diff Clust LHip ROM AbAd (deg)'	<missing>	<missing>	<missing>	2.06	1.09	7.72	'NaN'	2.14	2	<missing>	2.75	1.75	<missing>	0.88	'NaN'	1.19	2.42	0.87	<missing>	2.04
'RMS diff Clust RKnee ROM FE (deg)'	<missing>	<missing>	<missing>	<missing>	<missing>	<missing>	'NaN'	<missing>	<missing>	<missing>	<missing>	<missing>	<missing>	<missing>	'NaN'	<missing>	<missing>	<missing>	<missing>	<missing>
'RMS diff Clust RKnee ROM IE (deg)'	<missing>	<missing>	<missing>	<missing>	<missing>	<missing>	'NaN'	<missing>	<missing>	<missing>	<missing>	<missing>	<missing>	<missing>	'NaN'	<missing>	<missing>	<missing>	<missing>	<missing>
'RMS diff Clust RKnee ROM AbAd (deg)'	<missing>	<missing>	<missing>	<missing>	<missing>	<missing>	'NaN'	<missing>	<missing>	<missing>	<missing>	<missing>	<missing>	<missing>	'NaN'	<missing>	<missing>	<missing>	<missing>	<missing>
'RMS diff Clust LKnee ROM FE (deg)'	<missing>	<missing>	<missing>	<missing>	<missing>	<missing>	'NaN'	<missing>	<missing>	<missing>	<missing>	<missing>	<missing>	<missing>	'NaN'	<missing>	<missing>	<missing>	<missing>	<missing>
'RMS diff Clust LKnee ROM IE (deg)'	<missing>	<missing>	<missing>	<missing>	<missing>	<missing>	'NaN'	<missing>	<missing>	<missing>	<missing>	<missing>	<missing>	<missing>	'NaN'	<missing>	<missing>	<missing>	<missing>	<missing>
'RMS diff Clust LKnee ROM AbAd (deg)'	<missing>	<missing>	<missing>	<missing>	<missing>	<missing>	'NaN'	<missing>	<missing>	<missing>	<missing>	<missing>	<missing>	<missing>	'NaN'	<missing>	<missing>	<missing>	<missing>	<missing>
'RMS diff Clust RAnkle ROM DP (deg)'	<missing>	<missing>	<missing>	<missing>	<missing>	<missing>	'NaN'	<missing>	<missing>	<missing>	<missing>	<missing>	<missing>	<missing>	'NaN'	<missing>	<missing>	<missing>	<missing>	<missing>
'RMS diff Clust RAnkle ROM IE (deg)'	<missing>	<missing>	<missing>	<missing>	<missing>	<missing>	'NaN'	<missing>	<missing>	<missing>	<missing>	<missing>	<missing>	<missing>	'NaN'	<missing>	<missing>	<missing>	<missing>	<missing>
'RMS diff Clust RAnkle ROM InEv (deg)'	<missing>	<missing>	<missing>	<missing>	<missing>	<missing>	'NaN'	<missing>	<missing>	<missing>	<missing>	<missing>	<missing>	<missing>	'NaN'	<missing>	<missing>	<missing>	<missing>	<missing>
'RMS diff Clust LAnkle ROM DP (deg)'	<missing>	<missing>	<missing>	<missing>	<missing>	<missing>	'NaN'	<missing>	<missing>	<missing>	<missing>	<missing>	<missing>	<missing>	'NaN'	<missing>	<missing>	<missing>	<missing>	<missing>
'RMS diff Clust LAnkle ROM IE (deg)'	<missing>	<missing>	<missing>	<missing>	<missing>	<missing>	'NaN'	<missing>	<missing>	<missing>	<missing>	<missing>	<missing>	<missing>	'NaN'	<missing>	<missing>	<missing>	<missing>	<missing>
'RMS diff Clust LAnkle ROM InEv (deg)'	<missing>	<missing>	<missing>	<missing>	<missing>	<missing>	'NaN'	<missing>	<missing>	<missing>	<missing>	<missing>	<missing>	<missing>	'NaN'	<missing>	<missing>	<missing>	<missing>	<missing>
'RMS diff IK RHip ROM FE (deg)'	0.83	7.14	9.3	3.85	1.29	1.9	'NaN'	2.93	5.42	1.49	3.69	8.48	10.44	4.52	'NaN'	6.07	3.42	5.1	2.48	4.65
'RMS diff IK RHip ROM IE (deg)'	2.37	7.42	8.26	8.16	10.35	3.18	'NaN'	5.83	4.78	2.66	4.09	6.08	4.01	4.48	'NaN'	8.15	4.71	1.4	4.23	9.41
'RMS diff IK RHip ROM AbAd (deg)'	4.92	2.85	2.2	2.28	2.16	3.34	'NaN'	2.05	1.35	0.88	9.4	3.48	7.47	8.4	'NaN'	9	3.36	5.44	3.62	6.97
'RMS diff IK LHip ROM FE (deg)'	1.76	3.66	3.6	5.47	4.4	3.91	'NaN'	1.21	0.98	5.1	6.29	2.59	9.86	4.27	'NaN'	6.78	7.1	6.11	1.88	7.15
'RMS diff IK LHip ROM IE (deg)'	3.2	3.62	3.94	5.47	7.15	10.11	'NaN'	6.62	7.96	4.34	7.03	1.97	4.36	3.33	'NaN'	7.16	6.99	5.27	5.31	1.12
'RMS diff IK LHip ROM AbAd (deg)'	5.67	5.04	2.73	8.69	4.55	3.08	'NaN'	2.82	5.45	2.5	11.14	5.59	6.84	10.03	'NaN'	7.94	3.55	4.77	6.36	6.1
'RMS diff IK RKnee ROM FE (deg)'	2.14	5.43	7.5	6.73	10.52	6.8	'NaN'	7.71	5.06	4.87	0.89	2.73	4.33	4.07	'NaN'	2.27	2.95	0.52	0.93	3.3
'RMS diff IK RKnee ROM IE (deg)'	5.73	1.3	7.62	3.02	13.62	1.84	'NaN'	1.71	2.86	2.87	10.73	6.28	4.41	2.01	'NaN'	7.4	9.48	8.19	3.19	5.49
'RMS diff IK RKnee ROM AbAd (deg)'	3.75	2.14	9.44	15.99	12.86	19.31	'NaN'	9.13	7.26	2	1.45	8.75	3.48	9.69	'NaN'	1.03	2.96	7.4	2.48	4.24
'RMS diff IK LKnee ROM FE (deg)'	4.24	0.54	8.36	1.14	3.08	8.09	'NaN'	1.05	3.35	1.93	2.16	1.28	1.74	1.54	'NaN'	4.78	2.73	2.02	1.06	2.85
'RMS diff IK LKnee ROM IE (deg)'	0.99	7.04	2.38	4.57	6.72	4.94	'NaN'	4.74	4.29	6.52	7.62	5.26	3.78	4.99	'NaN'	4.79	7.26	6.84	6.67	3.44
'RMS diff IK LKnee ROM AbAd (deg)'	1.1	4.07	2.74	4.45	1.1	12.77	'NaN'	1.33	5.67	5.04	2.84	2.29	1.89	5.78	'NaN'	4.99	4.32	0.74	3.28	4.22
'RMS diff IK RAnkle ROM DP (deg)'	5.88	4.83	3.94	5.37	5.95	8.86	'NaN'	7.85	6.92	7.57	1.74	0.54	3.51	5.57	'NaN'	5.99	8.66	7.15	3.06	3.39
'RMS diff IK RAnkle ROM IE (deg)'	11.94	8.9	9.94	5.24	5.52	7.96	'NaN'	10.97	6.68	2.13	10.89	8.51	11.94	10.82	'NaN'	10.96	13.16	10.13	10.92	11.38
'RMS diff IK RAnkle ROM InEv (deg)'	2.99	4.94	4.06	3.01	2.32	3.18	'NaN'	6.48	2.44	3.6	2.29	1.89	3.49	2.27	'NaN'	2.58	4.89	2.38	2.67	2.46
'RMS diff IK LAnkle ROM DP (deg)'	5.44	7.54	7.5	4.07	6.49	14.11	'NaN'	6.69	7.27	9.59	3.18	3.69	4.07	5.36	'NaN'	3.44	10.37	7.38	2.48	3.05
'RMS diff IK LAnkle ROM IE (deg)'	8.5	8.33	9.48	4.95	9.69	11.04	'NaN'	6.6	11.37	7.5	12.78	14.27	13.72	10.8	'NaN'	10.07	14.27	9.86	17.86	9.13
'RMS diff IK LAnkle ROM InEv (deg)'	3.99	4.31	5.83	8.91	7.08	5.41	'NaN'	11.06	2.72	2.13	2.67	1.77	2.59	7.63	'NaN'	2.18	3.49	3.97	1.97	3.7
'RMS diff SL (m)'	0.05	0.05	0.02	0.04	0.05	0.05	'NaN'	0.04	0.09	0.06	0.04	0.04	0.04	0.05	'NaN'	0.04	0.04	0.07	0.05	0.02
'RMS diff SW (m)'	0.03	0.05	0.01	0.02	0.04	0.06	'NaN'	0.03	0.04	0.08	0.1	0.05	0.07	0.04	'NaN'	0.04	0.03	0.02	0.03	0.06
'Mean SL (m)'	1.22	1.72	1.4	1.4	1.06	1.4	'NaN'	1.3	1.59	1.37	1.26	1.62	1.63	1.3	'NaN'	1.54	1.35	1.57	1.14	1.31
'Mean SW (m)'	0.12	0.09	0.1	0.08	0.11	0.04	'NaN'	0.14	0.11	0.12	0.17	0.09	0.13	0.09	'NaN'	0.11	0.07	0.1	0.15	0.1
'Mean IMU RHip ROM FE (deg)'	33.52	44.09	39.74	44.77	38.55	44.23	'NaN'	41.38	41.55	39.47	40.86	43.82	42.79	39.14	'NaN'	38.62	45.37	43.1	39.02	36.26
'Mean IMU RHip ROM IE (deg)'	9.2	9.27	16.36	13.92	21.33	16.28	'NaN'	13.82	15.71	11.48	14.66	14.26	18.51	13.76	'NaN'	20.01	19.31	14.37	16.51	12.82
'Mean IMU RHip ROM AbAd (deg)'	15.53	15.14	21.37	21.91	18.16	16.99	'NaN'	11.58	18.53	14.43	8.81	10.49	15.47	12.6	'NaN'	9.31	16.09	8.11	13.92	14.68
'Mean IMU LHip ROM FE (deg)'	34.69	46.29	45.05	41.29	36.22	43.06	'NaN'	49.34	47.68	37.19	32.42	45.28	44.36	40.2	'NaN'	34.15	44.65	40.13	42.26	37.04
'Mean IMU LHip ROM IE (deg)'	8.71	10.25	11.84	13.11	17.85	18.15	'NaN'	13.34	17.27	14.43	16.51	12.12	17.09	16.61	'NaN'	18.86	17.28	18.59	15.38	12.2
'Mean IMU LHip ROM AbAd (deg)'	13.45	9.06	20.98	14.04	15.12	17.46	'NaN'	6.86	13.66	13.11	7.42	9.08	16.93	12.28	'NaN'	11.56	14.47	8.19	10.76	14.8
'Mean IMU RKnee ROM FE (deg)'	68.12	66.88	60.82	60.15	55.65	62.49	'NaN'	59.75	62.91	62.06	71.17	72.14	62.41	55.76	'NaN'	64.44	65.12	61.05	67.37	64.63
'Mean IMU RKnee ROM IE (deg)'	14.36	12.35	17.68	12.65	20.51	10.05	'NaN'	15.75	13.86	11.79	17.98	13.59	9.62	10.65	'NaN'	16.99	14.98	15.66	11.76	15.98
'Mean IMU RKnee ROM AbAd (deg)'	9.21	7.75	15.46	25.4	18.12	23.85	'NaN'	14.36	14.39	10.56	12.64	15.85	10.6	18.13	'NaN'	9.6	17.66	14.83	6.94	17.68
'Mean IMU LKnee ROM FE (deg)'	65.89	69.28	62.38	65.28	56.07	58.54	'NaN'	67.93	70.91	66.82	63.87	71.2	63.08	64.7	'NaN'	65.99	68.95	65.91	67.69	67.35
'Mean IMU LKnee ROM IE (deg)'	11.88	17.38	11.47	11.56	15.75	16.7	'NaN'	15.62	12.81	17.4	25.77	11.39	14.8	12.55	'NaN'	18.59	15.04	16	11.88	11.69
'Mean IMU LKnee ROM AbAd (deg)'	5.78	6.1	9.16	9.45	8.64	21.31	'NaN'	10.55	11.36	10.47	19.58	13.37	9.18	8.55	'NaN'	11.72	12.18	9.5	8.9	10.93
'Mean IMU RAnkle ROM DP (deg)'	37.47	38.93	30.42	36.02	31.89	40.86	'NaN'	25.98	38.67	40.93	35.01	33.15	28.96	31.94	'NaN'	33.77	38.12	42.11	28.02	39.57
'Mean IMU RAnkle ROM IE (deg)'	23.43	23.96	16.38	14.75	11.35	16.35	'NaN'	16.32	13.4	12.34	17.54	19.14	24.39	21.16	'NaN'	19.13	21.82	17.74	20.22	20.4
'Mean IMU RAnkle ROM InEv (deg)'	14.38	11.66	12.72	12.73	8.38	15.72	'NaN'	13.1	11.15	8.65	9.93	12.52	16.44	12.42	'NaN'	11.14	14.64	10.88	9.73	11.2
'Mean IMU LAnkle ROM DP (deg)'	40.72	40.79	29.35	27.72	30.25	44.56	'NaN'	24.88	35.73	42.98	38.74	34.31	32.8	33.1	'NaN'	29.88	42.47	40.73	26.6	38.1
'Mean IMU LAnkle ROM IE (deg)'	22.04	19.24	15.95	11.47	16.32	22.45	'NaN'	11.69	18.32	17.2	21.78	24.23	26.17	22.49	'NaN'	17.73	27.4	17.98	27.15	20.98
'Mean IMU LAnkle ROM InEv (deg)'	16.77	14.15	14.37	18.73	13.81	8.9	'NaN'	17.23	9.99	10	8.57	10.53	13.81	21.37	'NaN'	10.21	16.47	13.41	10.04	15
'Mean Clust RHip ROM FE (deg)'	<missing>	<missing>	<missing>	43.46	37.86	46.23	'NaN'	40.72	<missing>	38.38	43.05	45.2	42.76	41.3	'NaN'	40.56	46.34	43.88	39.36	39.27
'Mean Clust RHip ROM IE (deg)'	<missing>	<missing>	<missing>	14.5	19.8	19.27	'NaN'	11.27	<missing>	11.16	13.82	11.72	15.6	14.32	'NaN'	21.68	18.15	13.09	14.85	12.67
'Mean Clust RHip ROM AbAd (deg)'	<missing>	<missing>	<missing>	14.39	14.25	9.95	'NaN'	7.49	<missing>	13.5	11.48	11.89	17.69	13.79	'NaN'	10.12	12.85	8.49	12.09	13.78
'Mean Clust LHip ROM FE (deg)'	<missing>	<missing>	<missing>	41.88	35.72	45.61	'NaN'	46.83	47.37	<missing>	37.51	46.52	<missing>	40.97	'NaN'	36.01	44.25	39.93	<missing>	38.04
'Mean Clust LHip ROM IE (deg)'	<missing>	<missing>	<missing>	14.72	18.32	19.29	'NaN'	13.7	14.01	<missing>	17.64	14.21	<missing>	14.78	'NaN'	17.75	14.24	19.61	<missing>	13.46
'Mean Clust LHip ROM AbAd (deg)'	<missing>	<missing>	<missing>	12.31	14.58	10.12	'NaN'	8.8	15.64	<missing>	9.92	10.72	<missing>	12.74	'NaN'	11.25	12.13	8.44	<missing>	13.01
'Mean Clust RKnee ROM FE (deg)'	<missing>	<missing>	<missing>	<missing>	<missing>	<missing>	'NaN'	<missing>	<missing>	<missing>	<missing>	<missing>	<missing>	<missing>	'NaN'	<missing>	<missing>	<missing>	<missing>	<missing>
'Mean Clust RKnee ROM IE (deg)'	<missing>	<missing>	<missing>	<missing>	<missing>	<missing>	'NaN'	<missing>	<missing>	<missing>	<missing>	<missing>	<missing>	<missing>	'NaN'	<missing>	<missing>	<missing>	<missing>	<missing>
'Mean Clust RKnee ROM AbAd (deg)'	<missing>	<missing>	<missing>	<missing>	<missing>	<missing>	'NaN'	<missing>	<missing>	<missing>	<missing>	<missing>	<missing>	<missing>	'NaN'	<missing>	<missing>	<missing>	<missing>	<missing>
'Mean Clust LKnee ROM FE (deg)'	<missing>	<missing>	<missing>	<missing>	<missing>	<missing>	'NaN'	<missing>	<missing>	<missing>	<missing>	<missing>	<missing>	<missing>	'NaN'	<missing>	<missing>	<missing>	<missing>	<missing>
'Mean Clust LKnee ROM IE (deg)'	<missing>	<missing>	<missing>	<missing>	<missing>	<missing>	'NaN'	<missing>	<missing>	<missing>	<missing>	<missing>	<missing>	<missing>	'NaN'	<missing>	<missing>	<missing>	<missing>	<missing>
'Mean Clust LKnee ROM AbAd (deg)'	<missing>	<missing>	<missing>	<missing>	<missing>	<missing>	'NaN'	<missing>	<missing>	<missing>	<missing>	<missing>	<missing>	<missing>	'NaN'	<missing>	<missing>	<missing>	<missing>	<missing>
'Mean Clust RAnkle ROM DP (deg)'	<missing>	<missing>	<missing>	<missing>	<missing>	<missing>	'NaN'	<missing>	<missing>	<missing>	<missing>	<missing>	<missing>	<missing>	'NaN'	<missing>	<missing>	<missing>	<missing>	<missing>
'Mean Clust RAnkle ROM IE (deg)'	<missing>	<missing>	<missing>	<missing>	<missing>	<missing>	'NaN'	<missing>	<missing>	<missing>	<missing>	<missing>	<missing>	<missing>	'NaN'	<missing>	<missing>	<missing>	<missing>	<missing>
'Mean Clust RAnkle ROM InEv (deg)'	<missing>	<missing>	<missing>	<missing>	<missing>	<missing>	'NaN'	<missing>	<missing>	<missing>	<missing>	<missing>	<missing>	<missing>	'NaN'	<missing>	<missing>	<missing>	<missing>	<missing>
'Mean Clust LAnkle ROM DP (deg)'	<missing>	<missing>	<missing>	<missing>	<missing>	<missing>	'NaN'	<missing>	<missing>	<missing>	<missing>	<missing>	<missing>	<missing>	'NaN'	<missing>	<missing>	<missing>	<missing>	<missing>
'Mean Clust LAnkle ROM IE (deg)'	<missing>	<missing>	<missing>	<missing>	<missing>	<missing>	'NaN'	<missing>	<missing>	<missing>	<missing>	<missing>	<missing>	<missing>	'NaN'	<missing>	<missing>	<missing>	<missing>	<missing>
'Mean Clust LAnkle ROM InEv (deg)'	<missing>	<missing>	<missing>	<missing>	<missing>	<missing>	'NaN'	<missing>	<missing>	<missing>	<missing>	<missing>	<missing>	<missing>	'NaN'	<missing>	<missing>	<missing>	<missing>	<missing>
'Mean IK RHip ROM FE (deg)'	33.56	51.2	48.96	48.48	39.8	45.99	'NaN'	44.24	46.94	40.72	44.5	52.2	53.1	43.42	'NaN'	44.49	48.54	48.1	41.26	40.86
'Mean IK RHip ROM IE (deg)'	7.38	16.55	8.31	6	11.06	14.04	'NaN'	8.09	11.03	9.11	11.05	8.34	15.26	17.89	'NaN'	12.34	14.81	13.67	12.75	22.16
'Mean IK RHip ROM AbAd (deg)'	20.27	12.9	23.35	22.08	20.25	19.45	'NaN'	10.04	17.56	14.06	18.18	13.94	22.91	20.67	'NaN'	18.21	18.92	13.45	17.14	21.59
'Mean IK LHip ROM FE (deg)'	36.24	49.89	48.61	46.72	40.6	46.78	'NaN'	48.27	48.47	42.24	38.66	47.59	54.16	44.25	'NaN'	40.72	51.71	46.09	44.01	44.17
'Mean IK LHip ROM IE (deg)'	5.78	13.6	8.1	7.99	10.77	8.3	'NaN'	7.06	9.44	10.44	9.61	10.42	13.65	13.8	'NaN'	12.17	10.35	13.49	10.47	11.88
'Mean IK LHip ROM AbAd (deg)'	19.03	14.05	23.57	22.45	19.61	19.84	'NaN'	9.54	19.08	15.25	18.48	14.6	23.73	22.12	'NaN'	19.41	17.92	12.81	17.04	20.78
'Mean IK RKnee ROM FE (deg)'	70.22	72.22	68.14	66.62	66.14	69.24	'NaN'	67.32	67.95	66.9	70.41	69.48	66.67	59.35	'NaN'	62.25	68.01	61.32	67.82	67.89
'Mean IK RKnee ROM IE (deg)'	8.78	11.79	10.4	10.8	6.94	9.19	'NaN'	15.48	11.5	9.64	7.53	7.4	5.42	10.82	'NaN'	9.9	5.64	7.71	9.08	10.62
'Mean IK RKnee ROM AbAd (deg)'	5.58	5.71	6.07	9.44	5.29	4.58	'NaN'	5.28	7.18	8.72	12.74	7.12	7.32	8.76	'NaN'	10.07	14.95	7.51	9.07	13.54
'Mean IK LKnee ROM FE (deg)'	70.1	69.58	70.54	66.17	58.93	66.49	'NaN'	68.58	74.2	68.67	65.91	70.23	62.21	64.37	'NaN'	61.26	71.4	63.92	67.76	70.15
'Mean IK LKnee ROM IE (deg)'	11.67	10.42	10.43	7.17	9.08	12.17	'NaN'	11.01	16.89	11.19	18.27	6.2	11.47	8.27	'NaN'	13.93	7.92	9.28	5.88	8.55
'Mean IK LKnee ROM AbAd (deg)'	5.96	10.1	6.62	5.1	7.76	8.57	'NaN'	9.73	5.73	5.5	22.23	11.12	11	14.12	'NaN'	16.63	7.94	9.33	5.95	6.85
'Mean IK RAnkle ROM DP (deg)'	31.74	34.16	26.93	30.81	26.02	32.08	'NaN'	18.29	31.79	33.44	33.65	33.33	25.81	26.51	'NaN'	27.95	29.53	35.07	25.09	36.24
'Mean IK RAnkle ROM IE (deg)'	11.55	15.11	6.8	9.78	5.89	8.7	'NaN'	5.56	6.8	10.35	7.07	10.77	12.53	10.62	'NaN'	8.41	8.75	7.7	9.52	9.14
'Mean IK RAnkle ROM InEv (deg)'	11.84	15.7	10.65	14.78	6.52	13.34	'NaN'	7.06	9.19	11.78	9.89	14.11	14.26	12.62	'NaN'	11.68	9.93	9.93	10.85	9.03
'Mean IK LAnkle ROM DP (deg)'	35.32	33.29	21.95	23.72	23.78	30.47	'NaN'	18.25	28.51	33.45	35.65	30.68	28.79	27.82	'NaN'	26.58	32.19	33.43	24.32	35.24
'Mean IK LAnkle ROM IE (deg)'	13.65	10.97	6.79	6.82	6.69	11.63	'NaN'	5.25	7.04	9.78	9.06	9.99	12.54	11.84	'NaN'	7.77	13.21	8.19	9.4	12
'Mean IK LAnkle ROM InEv (deg)'	13.38	10.31	9	10.02	6.77	13.14	'NaN'	6.31	8.54	10.5	9.37	11.84	13.4	14.37	'NaN'	10.57	13.67	9.83	10.28	11.67

## Sheet: Slow
'Subject'	1	2	3	4	5	6	7	8	9	10	11	12	13	14	15	16	17	18	19	20
'Belt speed (m/s)'	0.52	0.59	0.41	0.4	0.53	0.55	'NaN'	'NaN'	0.54	0.41	0.4	0.32	0.64	0.41	'NaN'	0.54	0.47	0.55	0.37	0.31
'RMS diff Clust RHip FE (deg)'	2.26	2.46	1.22	2.23	1.53	0.95	'NaN'	'NaN'	3.03	2.7	1.97	0.75	2.35	1.48	'NaN'	3.83	2.26	2.74	2.65	3.23
'RMS diff Clust RHip IE (deg)'	11.5	6.07	1.5	14.92	18.09	5.88	'NaN'	'NaN'	2.78	6.3	4.29	2.25	2.23	10.08	'NaN'	2.48	8.68	21.16	4.94	2.73
'RMS diff Clust RHip AbAd (deg)'	6.93	2.83	1.39	3.85	10.18	1.67	'NaN'	'NaN'	1.65	2.55	1.07	4.21	2.91	3.47	'NaN'	2.57	2.67	5.92	4.01	1.96
'RMS diff Clust LHip FE (deg)'	1.24	1.48	0.9	3.29	2.49	6.1	'NaN'	'NaN'	5.28	2.28	2.97	0.87	2.29	3.11	'NaN'	1.93	1	1.1	1.57	2.87
'RMS diff Clust LHip IE (deg)'	3.92	2.6	12.3	1.92	16.71	55.06	'NaN'	'NaN'	4.41	7.35	22.42	4.99	7.3	4.62	'NaN'	3.66	15.29	13.8	24.39	2.74
'RMS diff Clust LHip AbAd (deg)'	1.79	2.94	5.37	1.47	3.03	10.36	'NaN'	'NaN'	2.75	2.39	6.28	1.88	3.64	2.51	'NaN'	2.64	3.55	4.68	6.77	7.08
'RMS diff Clust RKnee FE (deg)'	4.73	4.61	2.32	3.13	3.42	5.31	'NaN'	'NaN'	1.79	2.35	4.83	3.08	1.64	4.08	'NaN'	1.64	1.83	1.71	2.43	3.29
'RMS diff Clust RKnee IE (deg)'	9.41	6.73	3.47	14.45	14.2	12.32	'NaN'	'NaN'	10.72	7.49	3.41	6.22	12.52	11.15	'NaN'	4.98	5.38	5.87	4.24	7.06
'RMS diff Clust RKnee AbAd (deg)'	3.23	2.76	1.78	4.58	18.5	3.52	'NaN'	'NaN'	2.46	5.63	4.59	1.93	3.71	2.96	'NaN'	2.25	2.86	3.92	3.86	3.6
'RMS diff Clust LKnee FE (deg)'	2.59	4.86	2.43	1.67	4.79	1.32	'NaN'	'NaN'	1.59	3.98	4.62	1.8	3.35	2.23	'NaN'	2.94	3.56	4.41	2.85	1.84
'RMS diff Clust LKnee IE (deg)'	2.71	6.3	2.93	1.74	2.83	8.24	'NaN'	'NaN'	4.22	11.34	35.16	7.2	3.27	2.51	'NaN'	19.6	4.23	5.73	4.8	6.98
'RMS diff Clust LKnee AbAd (deg)'	7.54	6.92	3.67	2.64	3.04	4.12	'NaN'	'NaN'	4.48	2.85	7.29	3.58	4.93	2.07	'NaN'	5.14	3	2.72	3.75	5.54
'RMS diff Clust RAnkle DP (deg)'	4.52	4.52	4.36	7.38	5.2	5.61	'NaN'	'NaN'	3.25	11.02	5.87	4.36	2.98	7.38	'NaN'	4.95	3.43	5.43	3.02	2.31
'RMS diff Clust RAnkle IE (deg)'	3.16	2.67	2.22	8.25	8.48	5.13	'NaN'	'NaN'	3.8	1.97	1.99	3.49	4.75	2.72	'NaN'	3.74	4.45	3.04	3.32	1.92
'RMS diff Clust RAnkle InEv (deg)'	1.79	1.59	2.22	2.86	4.64	3.27	'NaN'	'NaN'	1.72	2.15	4.35	2.11	2.01	2.71	'NaN'	2.3	3.11	2.37	4.84	1.87
'RMS diff Clust LAnkle DP (deg)'	3.74	3.44	2.24	5.12	5.86	2.47	'NaN'	'NaN'	3.74	3.93	2.49	1.73	4.61	3.84	'NaN'	2.38	3.17	5.2	2.13	1.84
'RMS diff Clust LAnkle IE (deg)'	2.11	1.49	2.14	3.81	3.1	3.96	'NaN'	'NaN'	3.38	4.48	7.49	5.2	2.47	4.5	'NaN'	7.74	4.98	2.78	1.79	4
'RMS diff Clust LAnkle InEv (deg)'	2.99	2.09	1.5	2.41	2.17	3.45	'NaN'	'NaN'	2.59	2.39	3.62	1.3	2.82	1.79	'NaN'	1.4	4.24	1.59	2.32	4
'RMS diff IK RHip FE (deg)'	2.46	3.51	3.44	8.53	8.06	1.88	'NaN'	'NaN'	1.47	6.69	20.41	5.73	6.95	3.64	'NaN'	3.48	7.35	3.81	2.59	11.42
'RMS diff IK RHip IE (deg)'	10.16	6.98	2.75	10.14	23.22	6.76	'NaN'	'NaN'	5.65	11.27	3.93	3.54	2.75	14.6	'NaN'	3.73	3.64	24.08	4.08	7.17
'RMS diff IK RHip AbAd (deg)'	6.87	3.34	6.64	3.63	3.17	4.41	'NaN'	'NaN'	2.17	2.41	4.14	6.02	4.12	4.07	'NaN'	5.97	3.27	4.72	5	3.58
'RMS diff IK LHip FE (deg)'	1.53	5.9	6.25	10.77	4.01	7.89	'NaN'	'NaN'	1.89	3.64	17.7	10.1	2.97	6.16	'NaN'	4.07	9.53	8.78	6.3	7.33
'RMS diff IK LHip IE (deg)'	4.74	4.95	10.79	3.14	20.5	52.39	'NaN'	'NaN'	3.87	12.6	33.89	7.49	9.48	2.07	'NaN'	5.35	13.11	11.73	31.45	2.7
'RMS diff IK LHip AbAd (deg)'	5.6	3.68	4.89	3.59	3.86	8.34	'NaN'	'NaN'	3.14	4.32	9.4	3.35	4.24	3.87	'NaN'	4.94	3.41	4.13	5.85	2.23
'RMS diff IK RKnee FE (deg)'	1.86	3.07	6.08	4.1	9.99	6.66	'NaN'	'NaN'	3.61	6.05	5.32	3.36	3.96	6.72	'NaN'	1.93	1.71	2.14	1.92	2.22
'RMS diff IK RKnee IE (deg)'	4.99	6.4	3.88	8.85	6.11	8.27	'NaN'	'NaN'	5.65	2.27	5.01	7.6	10.74	13.72	'NaN'	2.45	2.03	3.87	5.41	4.38
'RMS diff IK RKnee AbAd (deg)'	2.28	1.22	1.79	5.11	4.87	4.38	'NaN'	'NaN'	2.9	2.35	3.11	1.19	4.03	4.02	'NaN'	3.44	3.29	1.6	4.26	4.11
'RMS diff IK LKnee FE (deg)'	4.12	2.9	3.99	1.77	4.98	3.27	'NaN'	'NaN'	4.58	1.69	2.21	7.93	4.64	2.03	'NaN'	2.48	2.23	2.51	2.26	3.63
'RMS diff IK LKnee IE (deg)'	3.68	3.94	3.94	2.09	2.55	4.04	'NaN'	'NaN'	6.31	4.69	21.69	7.03	3.61	3.82	'NaN'	23.1	3.95	6.52	9.07	6.7
'RMS diff IK LKnee AbAd (deg)'	1.08	3.19	1.94	1.79	1.9	4.07	'NaN'	'NaN'	1.48	3.09	8.11	1.77	5.02	3.49	'NaN'	6.68	1.54	2.3	4.25	3.64
'RMS diff IK RAnkle DP (deg)'	5.62	5.38	3.86	8.34	8.85	9.49	'NaN'	'NaN'	10.55	2.33	1.59	3.73	3.46	8.15	'NaN'	2.32	8.25	5.54	3.25	1.16
'RMS diff IK RAnkle IE (deg)'	4.38	1.94	1.42	8.45	4.29	6.1	'NaN'	'NaN'	3.65	2.35	4.89	4.41	3.44	2.47	'NaN'	3.38	7.12	3.01	4.74	8.61
'RMS diff IK RAnkle InEv (deg)'	5.96	3.36	4.32	6.86	6.06	4.83	'NaN'	'NaN'	5.74	3.73	6.74	5.27	4.98	2.88	'NaN'	6.31	4.06	4.94	4.84	2
'RMS diff IK LAnkle DP (deg)'	2.14	5.7	2.23	9.38	8.55	4.82	'NaN'	'NaN'	3.44	2.85	7.05	1.31	5.16	2.48	'NaN'	3.68	3.83	8.35	4.2	5.78
'RMS diff IK LAnkle IE (deg)'	3.55	1.77	0.96	4.55	3	4.27	'NaN'	'NaN'	5.41	2.76	10.1	5.58	3.08	3.63	'NaN'	10.01	6.25	3.17	3.06	5.21
'RMS diff IK LAnkle InEv (deg)'	4.79	3.37	3.1	6.23	3.93	3.52	'NaN'	'NaN'	4.69	4.33	4.08	3.53	3.56	6.01	'NaN'	4.52	4.07	3.92	3.7	7.77
'RMS diff Clust RHip ROM FE (deg)'	<missing>	<missing>	2.2	0.9	1.8	0.84	'NaN'	'NaN'	1.92	1.85	0.98	1.11	0.85	0.94	'NaN'	1.11	0.62	2.37	<missing>	<missing>
'RMS diff Clust RHip ROM IE (deg)'	<missing>	<missing>	2.11	2.84	3.53	1.55	'NaN'	'NaN'	2.78	4.42	1.91	2.57	3.04	2.14	'NaN'	1.2	1.46	1.81	<missing>	<missing>
'RMS diff Clust RHip ROM AbAd (deg)'	<missing>	<missing>	0.77	6.84	4.11	3.28	'NaN'	'NaN'	0.56	1.94	1.13	1.18	2.29	2.04	'NaN'	2.68	2.66	3.18	<missing>	<missing>
'RMS diff Clust LHip ROM FE (deg)'	<missing>	2.11	<missing>	0.69	<missing>	16.97	'NaN'	'NaN'	1.41	<missing>	7.13	0.96	<missing>	0.65	'NaN'	0.95	<missing>	1.79	3.27	<missing>
'RMS diff Clust LHip ROM IE (deg)'	<missing>	1.32	<missing>	1.9	<missing>	2.39	'NaN'	'NaN'	4.29	<missing>	2.28	1.75	<missing>	1.62	'NaN'	2.15	<missing>	3.95	2.47	<missing>
'RMS diff Clust LHip ROM AbAd (deg)'	<missing>	2.37	<missing>	2.56	<missing>	18.86	'NaN'	'NaN'	1.62	<missing>	5.16	1.58	<missing>	1.34	'NaN'	2.47	<missing>	3.42	2.98	<missing>
'RMS diff Clust RKnee ROM FE (deg)'	<missing>	<missing>	<missing>	<missing>	<missing>	<missing>	'NaN'	'NaN'	<missing>	5.3	<missing>	<missing>	<missing>	<missing>	'NaN'	<missing>	<missing>	<missing>	<missing>	<missing>
'RMS diff Clust RKnee ROM IE (deg)'	<missing>	<missing>	<missing>	<missing>	<missing>	<missing>	'NaN'	'NaN'	<missing>	3.65	<missing>	<missing>	<missing>	<missing>	'NaN'	<missing>	<missing>	<missing>	<missing>	<missing>
'RMS diff Clust RKnee ROM AbAd (deg)'	<missing>	<missing>	<missing>	<missing>	<missing>	<missing>	'NaN'	'NaN'	<missing>	2.94	<missing>	<missing>	<missing>	<missing>	'NaN'	<missing>	<missing>	<missing>	<missing>	<missing>
'RMS diff Clust LKnee ROM FE (deg)'	<missing>	<missing>	<missing>	<missing>	<missing>	<missing>	'NaN'	'NaN'	<missing>	<missing>	<missing>	<missing>	<missing>	<missing>	'NaN'	<missing>	<missing>	<missing>	<missing>	<missing>
'RMS diff Clust LKnee ROM IE (deg)'	<missing>	<missing>	<missing>	<missing>	<missing>	<missing>	'NaN'	'NaN'	<missing>	<missing>	<missing>	<missing>	<missing>	<missing>	'NaN'	<missing>	<missing>	<missing>	<missing>	<missing>
'RMS diff Clust LKnee ROM AbAd (deg)'	<missing>	<missing>	<missing>	<missing>	<missing>	<missing>	'NaN'	'NaN'	<missing>	<missing>	<missing>	<missing>	<missing>	<missing>	'NaN'	<missing>	<missing>	<missing>	<missing>	<missing>
'RMS diff Clust RAnkle ROM DP (deg)'	<missing>	<missing>	<missing>	<missing>	<missing>	<missing>	'NaN'	'NaN'	<missing>	2.38	<missing>	<missing>	<missing>	<missing>	'NaN'	<missing>	<missing>	<missing>	<missing>	<missing>
'RMS diff Clust RAnkle ROM IE (deg)'	<missing>	<missing>	<missing>	<missing>	<missing>	<missing>	'NaN'	'NaN'	<missing>	1.43	<missing>	<missing>	<missing>	<missing>	'NaN'	<missing>	<missing>	<missing>	<missing>	<missing>
'RMS diff Clust RAnkle ROM InEv (deg)'	<missing>	<missing>	<missing>	<missing>	<missing>	<missing>	'NaN'	'NaN'	<missing>	1.41	<missing>	<missing>	<missing>	<missing>	'NaN'	<missing>	<missing>	<missing>	<missing>	<missing>
'RMS diff Clust LAnkle ROM DP (deg)'	<missing>	<missing>	<missing>	<missing>	<missing>	<missing>	'NaN'	'NaN'	<missing>	<missing>	<missing>	<missing>	<missing>	<missing>	'NaN'	<missing>	<missing>	<missing>	<missing>	<missing>
'RMS diff Clust LAnkle ROM IE (deg)'	<missing>	<missing>	<missing>	<missing>	<missing>	<missing>	'NaN'	'NaN'	<missing>	<missing>	<missing>	<missing>	<missing>	<missing>	'NaN'	<missing>	<missing>	<missing>	<missing>	<missing>
'RMS diff Clust LAnkle ROM InEv (deg)'	<missing>	<missing>	<missing>	<missing>	<missing>	<missing>	'NaN'	'NaN'	<missing>	<missing>	<missing>	<missing>	<missing>	<missing>	'NaN'	<missing>	<missing>	<missing>	<missing>	<missing>
'RMS diff IK RHip ROM FE (deg)'	2.2	4.08	7.58	6.17	1.89	1.69	'NaN'	'NaN'	3.2	4.14	3.12	1.04	4.98	1.77	'NaN'	1.61	1.69	5.75	1.69	2.86
'RMS diff IK RHip ROM IE (deg)'	2.61	6.58	3.05	6.5	11.19	10.63	'NaN'	'NaN'	1.45	6.37	2.3	4.49	2.6	4.2	'NaN'	5.72	1.56	3.57	1.95	7.56
'RMS diff IK RHip ROM AbAd (deg)'	1.33	1.38	1.81	2.63	1.43	7.61	'NaN'	'NaN'	1.34	2.32	8.36	5.36	6.76	2.33	'NaN'	2.73	1.27	3.87	4.25	1.23
'RMS diff IK LHip ROM FE (deg)'	2.37	0.85	3.84	3.55	4.28	19.78	'NaN'	'NaN'	2.39	6.33	7.48	1.7	5.4	1.96	'NaN'	1.63	7.28	2.93	2.37	3.96
'RMS diff IK LHip ROM IE (deg)'	2.88	2.95	2.39	7.41	7.69	10.36	'NaN'	'NaN'	8.65	4.55	6.09	1.06	1.79	1.9	'NaN'	6.85	3.1	5.08	1.64	2.01
'RMS diff IK LHip ROM AbAd (deg)'	2.29	2.99	2.15	5.76	4.52	11.69	'NaN'	'NaN'	4.41	1.81	5.44	4.74	7.1	3.7	'NaN'	5.99	3.7	3.38	4.59	0.8
'RMS diff IK RKnee ROM FE (deg)'	1.22	5.23	10.08	4.24	10.2	5.69	'NaN'	'NaN'	3.5	6.73	5.06	1.77	3.28	7.26	'NaN'	1.73	2.32	1.11	3.15	4.38
'RMS diff IK RKnee ROM IE (deg)'	4.21	1.85	4.12	3.15	9.96	1.96	'NaN'	'NaN'	1.19	1.31	4.25	3.16	1.96	2.62	'NaN'	2.38	2.61	6.07	1.04	1.47
'RMS diff IK RKnee ROM AbAd (deg)'	1.55	1.36	0.65	5.89	8.37	9.76	'NaN'	'NaN'	4.27	1.97	6.42	2.39	5.82	5.49	'NaN'	3.13	5.87	0.92	1.4	2.76
'RMS diff IK LKnee ROM FE (deg)'	3.16	5.11	7.39	2.45	5.86	7.63	'NaN'	'NaN'	4.41	3.77	2.36	0.86	1.27	3.85	'NaN'	1.66	2.48	2.07	0.85	6.21
'RMS diff IK LKnee ROM IE (deg)'	1.63	4.38	1.52	3.55	4.71	2.02	'NaN'	'NaN'	2.83	4.8	6.81	3.21	3.31	1.97	'NaN'	1.85	4.6	1.85	2.02	2.7
'RMS diff IK LKnee ROM AbAd (deg)'	0.84	4.86	1.88	0.87	0.62	6.49	'NaN'	'NaN'	3.93	4.6	9.93	2.04	1.34	6.9	'NaN'	7.63	2.61	2.38	4.12	1.23
'RMS diff IK RAnkle ROM DP (deg)'	2.83	1.11	1.41	3.94	4.14	6.29	'NaN'	'NaN'	7.88	5.49	0.85	2.58	1.75	3.1	'NaN'	2.85	7.26	4.99	3.95	1.31
'RMS diff IK RAnkle ROM IE (deg)'	6.77	3.97	3.19	5.28	8.85	11.91	'NaN'	'NaN'	4.72	3.21	8.03	2.29	7.24	8.31	'NaN'	7.67	12.48	7.65	7.01	5.48
'RMS diff IK RAnkle ROM InEv (deg)'	7.6	3.56	6.7	7.79	4.25	9.16	'NaN'	'NaN'	2.8	5.28	5.79	2.13	4.67	4.77	'NaN'	4.29	4.99	4.71	3.17	1.53
'RMS diff IK LAnkle ROM DP (deg)'	2.93	3.28	1.99	1.75	4.18	7.86	'NaN'	'NaN'	4.62	3.19	1.6	1.81	2.06	1.71	'NaN'	2.17	4.73	5.1	0.99	1.89
'RMS diff IK LAnkle ROM IE (deg)'	4.75	2.55	2.26	5.63	7.33	10.59	'NaN'	'NaN'	13.76	2.14	7.91	5.66	9.51	7.17	'NaN'	7.28	9.39	5.85	9.24	5.61
'RMS diff IK LAnkle ROM InEv (deg)'	10.96	3.48	4.94	10.35	8.36	3.03	'NaN'	'NaN'	3.01	4.52	2.27	3.5	2.79	13.5	'NaN'	3.34	7.86	5.36	3.35	7.43
'RMS diff SL (m)'	0.15	0.12	0.08	0.18	0.12	0.18	'NaN'	'NaN'	0.16	0.24	0.2	0.13	0.21	0.18	'NaN'	0.14	0.16	0.21	0.24	0.04
'RMS diff SW (m)'	0.05	0.05	0.04	0.08	0.07	0.2	'NaN'	'NaN'	0.04	0.14	0.13	0.04	0.05	0.05	'NaN'	0.04	0.04	0.08	0.1	0.04
'Mean SL (m)'	0.82	0.91	0.64	0.72	0.77	0.91	'NaN'	'NaN'	1	0.94	0.8	0.66	1.24	0.77	'NaN'	0.92	0.82	1.01	0.75	0.61
'Mean SW (m)'	0.13	0.14	0.12	0.12	0.12	0.07	'NaN'	'NaN'	0.11	0.18	0.18	0.13	0.11	0.14	'NaN'	0.11	0.07	0.13	0.18	0.13
'Mean IMU RHip ROM FE (deg)'	21.52	30.28	29.27	26.15	32.64	30.53	'NaN'	'NaN'	31.31	30.44	34.36	27.03	38.86	32.29	'NaN'	30.64	34.51	27.52	32.88	26.49
'Mean IMU RHip ROM IE (deg)'	9.04	7.45	8.47	11.6	21.04	16.69	'NaN'	'NaN'	8.64	15.42	9.28	8.45	17.03	9.61	'NaN'	17.87	9	12.87	9.7	10.04
'Mean IMU RHip ROM AbAd (deg)'	14.44	7.87	14.7	14.23	16.37	9.28	'NaN'	'NaN'	13.13	12.37	9.28	6.7	15.92	13.18	'NaN'	12.21	12.73	10.18	10.84	12.79
'Mean IMU LHip ROM FE (deg)'	24.67	34.05	31.59	28.07	30.58	20.16	'NaN'	'NaN'	34.37	30.2	27.72	21.27	38.92	32.03	'NaN'	28.74	30.86	28.62	37.99	31.42
'Mean IMU LHip ROM IE (deg)'	8.92	9.4	6.64	12.69	15.68	18.07	'NaN'	'NaN'	16.65	11.98	12.46	4.59	14.8	8.96	'NaN'	15.9	9.19	14.44	8.89	8.71
'Mean IMU LHip ROM AbAd (deg)'	11.98	4.87	14.54	7.28	12.32	24.07	'NaN'	'NaN'	11.76	11.87	15.98	7.6	15.44	11.5	'NaN'	8.12	14.79	8.67	11.05	13.49
'Mean IMU RKnee ROM FE (deg)'	59.54	62.17	46.51	49.66	48.89	49.37	'NaN'	'NaN'	54.37	47.52	60.99	55.67	54.09	52.73	'NaN'	55.67	60.14	50.02	53.72	52.36
'Mean IMU RKnee ROM IE (deg)'	10.74	9.91	10.03	12.88	15.6	7.58	'NaN'	'NaN'	13.7	8.81	12.64	5.98	8.51	7.07	'NaN'	10.74	7.65	18.84	8.04	7.56
'Mean IMU RKnee ROM AbAd (deg)'	5.41	4.61	4.27	14.61	13.74	12.34	'NaN'	'NaN'	11.05	5.08	5.26	5.34	10.71	14.03	'NaN'	6.46	7.52	7.28	5.47	8.45
'Mean IMU LKnee ROM FE (deg)'	59.62	61.3	49.33	55.69	47.8	54.62	'NaN'	'NaN'	60.34	51.68	55.79	50.6	51.81	57.78	'NaN'	53.39	61.93	55.6	56.89	53.01
'Mean IMU LKnee ROM IE (deg)'	8.25	12.85	9.04	11.35	11.6	10.18	'NaN'	'NaN'	13.1	13.87	21.26	9.95	9.21	8.84	'NaN'	13.97	11.18	14.82	7.92	8.07
'Mean IMU LKnee ROM AbAd (deg)'	3.92	4.99	4.39	6.27	7	14.15	'NaN'	'NaN'	7.79	6.94	10.08	4.34	9.1	7.85	'NaN'	7.06	4.21	7.48	7.11	4.91
'Mean IMU RAnkle ROM DP (deg)'	25.67	16.62	10.62	21.52	23.37	25.62	'NaN'	'NaN'	24.41	26.81	23.42	21.46	25.94	22.53	'NaN'	22.21	29.91	23.64	24.88	22.61
'Mean IMU RAnkle ROM IE (deg)'	17	16.81	7.45	12.49	15.84	21.27	'NaN'	'NaN'	15.05	10.25	15.5	5.5	20.88	21.78	'NaN'	13.88	27.78	16.51	18.89	24.26
'Mean IMU RAnkle ROM InEv (deg)'	20.3	19.12	12.27	17.48	12.03	19.11	'NaN'	'NaN'	15.04	12.39	15.2	10.53	19.51	20.45	'NaN'	12.9	22.38	13.69	15.65	21.57
'Mean IMU LAnkle ROM DP (deg)'	26.78	21.42	10.69	18.09	23.17	28.91	'NaN'	'NaN'	22.8	19.69	20.41	17.59	31.84	20.97	'NaN'	18.92	27.1	23.72	19.23	22.22
'Mean IMU LAnkle ROM IE (deg)'	15.46	14.37	5.86	10.76	14.76	23.49	'NaN'	'NaN'	24.3	10.17	15.59	11.52	26	20.26	'NaN'	13.73	24.13	13.53	17.64	19.99
'Mean IMU LAnkle ROM InEv (deg)'	24.02	17.26	9.99	17.29	16.77	15.48	'NaN'	'NaN'	14.24	14.85	10.49	10.75	20.13	29.49	'NaN'	12.04	24.54	14.38	12.38	24.65
'Mean Clust RHip ROM FE (deg)'	<missing>	<missing>	27.45	25.76	30.94	30.38	'NaN'	'NaN'	29.65	31.88	35.06	25.97	38.66	32.65	'NaN'	29.82	34.25	29.34	<missing>	<missing>
'Mean Clust RHip ROM IE (deg)'	<missing>	<missing>	6.74	9.98	17.83	17.38	'NaN'	'NaN'	10.76	11.69	7.94	6.36	14.38	11.34	'NaN'	16.96	8.04	12.92	<missing>	<missing>
'Mean Clust RHip ROM AbAd (deg)'	<missing>	<missing>	15.12	7.45	12.44	5.6	'NaN'	'NaN'	13.18	10.82	9.91	6.32	17.98	11.43	'NaN'	9.6	10.46	8.68	<missing>	<missing>
'Mean Clust LHip ROM FE (deg)'	<missing>	32.31	<missing>	28.58	<missing>	34.84	'NaN'	'NaN'	35.55	<missing>	34.55	21.98	<missing>	32.07	'NaN'	29.33	<missing>	29.43	34.61	<missing>
'Mean Clust LHip ROM IE (deg)'	<missing>	9.68	<missing>	10.79	<missing>	17.98	'NaN'	'NaN'	12.81	<missing>	13.62	5.8	<missing>	9.87	'NaN'	14.52	<missing>	18.12	10.67	<missing>
'Mean Clust LHip ROM AbAd (deg)'	<missing>	7.06	<missing>	4.67	<missing>	6.76	'NaN'	'NaN'	12.17	<missing>	11.68	6.66	<missing>	10.85	'NaN'	10.41	<missing>	6.72	11.45	<missing>
'Mean Clust RKnee ROM FE (deg)'	<missing>	<missing>	<missing>	<missing>	<missing>	<missing>	'NaN'	'NaN'	<missing>	52.38	<missing>	<missing>	<missing>	<missing>	'NaN'	<missing>	<missing>	<missing>	<missing>	<missing>
'Mean Clust RKnee ROM IE (deg)'	<missing>	<missing>	<missing>	<missing>	<missing>	<missing>	'NaN'	'NaN'	<missing>	11.7	<missing>	<missing>	<missing>	<missing>	'NaN'	<missing>	<missing>	<missing>	<missing>	<missing>
'Mean Clust RKnee ROM AbAd (deg)'	<missing>	<missing>	<missing>	<missing>	<missing>	<missing>	'NaN'	'NaN'	<missing>	7.2	<missing>	<missing>	<missing>	<missing>	'NaN'	<missing>	<missing>	<missing>	<missing>	<missing>
'Mean Clust LKnee ROM FE (deg)'	<missing>	<missing>	<missing>	<missing>	<missing>	<missing>	'NaN'	'NaN'	<missing>	<missing>	<missing>	<missing>	<missing>	<missing>	'NaN'	<missing>	<missing>	<missing>	<missing>	<missing>
'Mean Clust LKnee ROM IE (deg)'	<missing>	<missing>	<missing>	<missing>	<missing>	<missing>	'NaN'	'NaN'	<missing>	<missing>	<missing>	<missing>	<missing>	<missing>	'NaN'	<missing>	<missing>	<missing>	<missing>	<missing>
'Mean Clust LKnee ROM AbAd (deg)'	<missing>	<missing>	<missing>	<missing>	<missing>	<missing>	'NaN'	'NaN'	<missing>	<missing>	<missing>	<missing>	<missing>	<missing>	'NaN'	<missing>	<missing>	<missing>	<missing>	<missing>
'Mean Clust RAnkle ROM DP (deg)'	<missing>	<missing>	<missing>	<missing>	<missing>	<missing>	'NaN'	'NaN'	<missing>	28.36	<missing>	<missing>	<missing>	<missing>	'NaN'	<missing>	<missing>	<missing>	<missing>	<missing>
'Mean Clust RAnkle ROM IE (deg)'	<missing>	<missing>	<missing>	<missing>	<missing>	<missing>	'NaN'	'NaN'	<missing>	10.64	<missing>	<missing>	<missing>	<missing>	'NaN'	<missing>	<missing>	<missing>	<missing>	<missing>
'Mean Clust RAnkle ROM InEv (deg)'	<missing>	<missing>	<missing>	<missing>	<missing>	<missing>	'NaN'	'NaN'	<missing>	11.99	<missing>	<missing>	<missing>	<missing>	'NaN'	<missing>	<missing>	<missing>	<missing>	<missing>
'Mean Clust LAnkle ROM DP (deg)'	<missing>	<missing>	<missing>	<missing>	<missing>	<missing>	'NaN'	'NaN'	<missing>	<missing>	<missing>	<missing>	<missing>	<missing>	'NaN'	<missing>	<missing>	<missing>	<missing>	<missing>
'Mean Clust LAnkle ROM IE (deg)'	<missing>	<missing>	<missing>	<missing>	<missing>	<missing>	'NaN'	'NaN'	<missing>	<missing>	<missing>	<missing>	<missing>	<missing>	'NaN'	<missing>	<missing>	<missing>	<missing>	<missing>
'Mean Clust LAnkle ROM InEv (deg)'	<missing>	<missing>	<missing>	<missing>	<missing>	<missing>	'NaN'	'NaN'	<missing>	<missing>	<missing>	<missing>	<missing>	<missing>	'NaN'	<missing>	<missing>	<missing>	<missing>	<missing>
'Mean IK RHip ROM FE (deg)'	23.6	34.3	36.8	32.25	34.47	31.89	'NaN'	'NaN'	34.42	34.23	37.32	27.53	43.74	33.82	'NaN'	30.38	35.98	32.92	32.56	29.22
'Mean IK RHip ROM IE (deg)'	7.04	13.57	6.53	5.51	9.99	6.36	'NaN'	'NaN'	8.71	9.42	8.11	4.42	15.29	13.39	'NaN'	12.44	8.79	9.84	9.28	17.44
'Mean IK RHip ROM AbAd (deg)'	14.71	7.28	16.25	13.16	17.43	16.72	'NaN'	'NaN'	14.35	10.51	17.46	11.87	22.5	14.95	'NaN'	14.67	13.1	9.64	14.65	13.56
'Mean IK LHip ROM FE (deg)'	26.86	34.66	35.29	31.55	34.77	37.76	'NaN'	'NaN'	36.5	36.4	34.8	22.63	44.26	33.38	'NaN'	29.73	37.98	30.99	35.9	35.31
'Mean IK LHip ROM IE (deg)'	6.22	11.68	4.73	5.49	8.12	7.88	'NaN'	'NaN'	8.18	8.05	7.23	3.99	15.55	7.42	'NaN'	9.18	6.21	9.68	8.23	9.74
'Mean IK LHip ROM AbAd (deg)'	13.87	7.72	16.53	12.94	16.72	15.54	'NaN'	'NaN'	15.88	11.89	20.33	12.04	22.48	14.86	'NaN'	14.05	11.51	8.64	14.71	13.36
'Mean IK RKnee ROM FE (deg)'	60.47	67.31	56.55	53.58	59.05	54.69	'NaN'	'NaN'	57.71	53.73	65.87	57.02	56.97	59.83	'NaN'	57.18	62.42	49.12	56.61	56.6
'Mean IK RKnee ROM IE (deg)'	6.74	9.01	6.03	10.06	5.69	7.99	'NaN'	'NaN'	13.33	9.39	8.86	8.77	8.16	8.88	'NaN'	8.83	5.59	12.88	7.68	6.69
'Mean IK RKnee ROM AbAd (deg)'	4.21	5.79	4.02	8.9	5.45	2.69	'NaN'	'NaN'	6.92	6.57	11.32	3.06	5.07	8.66	'NaN'	9.42	13.31	7.71	6.22	11.08
'Mean IK LKnee ROM FE (deg)'	62.58	66.27	56.57	57.86	53.36	62.18	'NaN'	'NaN'	64.6	55.19	57.58	50.84	51.27	61.33	'NaN'	51.95	64.12	53.72	56.78	59.12
'Mean IK LKnee ROM IE (deg)'	9.42	8.58	9.9	7.92	7.02	9.68	'NaN'	'NaN'	14.57	9.23	14.68	7.13	6.84	7.53	'NaN'	12.38	6.8	13.65	6.79	6.22
'Mean IK LKnee ROM AbAd (deg)'	3.8	9.77	6.11	6.68	7.28	7.76	'NaN'	'NaN'	3.92	2.46	19.91	6.24	10.12	14.67	'NaN'	14.61	6.69	9.7	3.24	5.54
'Mean IK RAnkle ROM DP (deg)'	23.4	16.61	9.6	17.81	19.33	19.49	'NaN'	'NaN'	16.64	21.7	23.46	18.99	24.42	19.96	'NaN'	19.65	22.75	18.97	21.05	21.42
'Mean IK RAnkle ROM IE (deg)'	10.37	13.11	4.52	7.46	7.05	9.56	'NaN'	'NaN'	11.03	7.56	7.72	7.02	13.86	13.64	'NaN'	6.53	15.43	9.12	11.99	18.86
'Mean IK RAnkle ROM InEv (deg)'	13.07	16.09	5.72	9.99	7.97	10.42	'NaN'	'NaN'	14.03	8.36	9.98	9.21	16.59	16.24	'NaN'	9.61	17.7	10.37	13.98	22.26
'Mean IK LAnkle ROM DP (deg)'	26.01	19.42	9.79	19.73	19.03	21.29	'NaN'	'NaN'	19.37	17.36	21.38	19.27	30.39	20.72	'NaN'	19.69	22.74	19	19.92	20.57
'Mean IK LAnkle ROM IE (deg)'	10.97	12.57	4.1	5.59	7.51	13.09	'NaN'	'NaN'	10.75	8.72	7.81	6.15	16.61	13.21	'NaN'	6.68	14.86	7.82	8.67	14.58
'Mean IK LAnkle ROM InEv (deg)'	13.35	14.4	5.37	7.27	8.53	15.2	'NaN'	'NaN'	13.92	10.69	9.39	7.47	18.84	16.38	'NaN'	9.4	17	9.39	10.18	17.39

## Sheet: Left
'Subject'	1	2	3	4	5	6	7	8	9	10	11	12	13	14	15	16	17	18	19	20
'Belt speed (m/s)'	0.36	0.29	0.41	0.4	0.44	0.41	'NaN'	0.34	0.38	0.56	0.36	0.28	0.51	0.44	0.37	0.41	0.39	0.39	0.23	0.38
'RMS diff Clust RHip FE (deg)'	1.8	2.22	2.66	2.17	9.14	1.25	'NaN'	5.49	2.66	4.3	1.39	1.88	3.1	1.08	0.71	4.28	2.41	1.82	2.81	2.11
'RMS diff Clust RHip IE (deg)'	9.01	4.64	8.29	11.22	39.74	5.68	'NaN'	6.26	2.75	6.9	2.78	6.14	3.89	3.6	2.39	7.07	2.11	3.18	29.64	2.38
'RMS diff Clust RHip AbAd (deg)'	3.52	1.18	2.59	1.91	14.2	2.19	'NaN'	3.74	1.59	2.77	2.35	4.08	3.94	2.64	3.29	1.33	2.22	3.54	4.37	3.74
'RMS diff Clust LHip FE (deg)'	3.26	1.95	1.61	2.89	6.83	1.85	'NaN'	4.95	7.14	2.29	2.91	3.26	2.14	2.67	2.98	2.99	1.74	1.01	2.88	1.61
'RMS diff Clust LHip IE (deg)'	3.36	5.3	9.42	10.5	30.98	3.8	'NaN'	21.92	14.5	4.04	8.64	6.96	8.52	6.69	4.49	10.17	12.57	5.76	26.85	2.18
'RMS diff Clust LHip AbAd (deg)'	2.86	2.31	5.84	1.96	9.51	2.86	'NaN'	5.85	6.44	3.04	5.53	5.05	1.7	3.11	3.89	4.16	2.82	1.73	4.84	4.27
'RMS diff Clust RKnee FE (deg)'	6.47	4.93	2.28	2.69	8.2	6.38	'NaN'	3.9	3.34	2.85	4.83	1.34	3.99	4.94	6.04	1.47	2.17	1.88	1.12	2.72
'RMS diff Clust RKnee IE (deg)'	4.58	5.54	3.73	4.34	5.73	11.22	'NaN'	10.77	7.05	5.82	10.3	3.46	15.43	3.76	9.34	4.92	2.77	9.87	6.59	5.27
'RMS diff Clust RKnee AbAd (deg)'	2.73	1.29	2.07	1.71	14.81	1.72	'NaN'	2.42	1.5	5.06	2.67	2.16	1.87	1.98	4.8	2.9	2.86	2.32	2.09	2.99
'RMS diff Clust LKnee FE (deg)'	1.6	5.5	2.85	2.97	5.27	3.61	'NaN'	3.2	2.11	4.41	6.03	3.25	4.97	3.43	2.94	4.56	3.44	3.21	3.17	4.39
'RMS diff Clust LKnee IE (deg)'	5.56	5.56	4.64	6.36	3.15	8.28	'NaN'	10.08	4.72	9.13	39.56	9.48	3.52	13	2.31	25.31	1.91	12.45	8.99	12.77
'RMS diff Clust LKnee AbAd (deg)'	4	5.28	3.93	2.56	4.2	1.49	'NaN'	4.88	8.13	2.05	5.71	2.97	1.97	3.98	4.21	3.05	2.48	2.62	2.83	2.46
'RMS diff Clust RAnkle DP (deg)'	4.29	7.93	5.69	7.48	9.1	7.67	'NaN'	5.89	4.91	9.61	8.36	4.59	3.61	6.36	8.36	5.04	6.81	6.86	6.02	1.58
'RMS diff Clust RAnkle IE (deg)'	3.29	2.51	2.89	2.44	7.76	3.88	'NaN'	5.86	2.78	1.7	4.95	3.42	2.7	5.12	2.29	2.43	2.09	4.11	8.27	2.5
'RMS diff Clust RAnkle InEv (deg)'	2.62	1.83	2.33	3.86	2.57	3.38	'NaN'	2.84	2.08	2.58	2.4	1.76	2.55	1.5	2.49	3.64	1.26	2.21	2.15	1.85
'RMS diff Clust LAnkle DP (deg)'	1.58	5.17	1.59	5.91	6.13	2.26	'NaN'	1.5	3.9	4.87	3.5	2.4	4.94	2.96	4.68	1.45	1.03	4.82	2.35	1.94
'RMS diff Clust LAnkle IE (deg)'	2.25	2.81	1.64	1.59	2.69	3.67	'NaN'	2.36	3.99	1.8	6.7	8.5	1.89	1.8	1.3	6.73	2.41	2.02	3.69	2.74
'RMS diff Clust LAnkle InEv (deg)'	1.84	1.43	1.74	1.47	3.32	1.87	'NaN'	1.89	3.91	1.72	2.29	1.94	1.78	1.59	1.55	2.32	2.67	1.45	1.68	3.08
'RMS diff IK RHip FE (deg)'	2.96	3.39	3.16	5.74	4.56	2.13	'NaN'	3.11	2.45	5.53	22.36	7.19	7.69	3.37	2.71	2.19	8.89	5.66	5.02	9.68
'RMS diff IK RHip IE (deg)'	12.03	4.39	5.63	9.9	38.44	6.45	'NaN'	6.86	3.97	11.25	5.61	7.22	5.66	9.29	2.72	7.19	5.76	6.39	27.56	5.72
'RMS diff IK RHip AbAd (deg)'	4.06	3.19	5.15	2.82	5.5	4.2	'NaN'	2.72	1.65	1.67	3.12	5.85	1.5	1.93	2.32	6.52	1.63	1.73	5.7	3.21
'RMS diff IK LHip FE (deg)'	1.98	5.43	8.12	9.42	3.38	1.91	'NaN'	2.98	3.42	1.5	16.77	11.51	2.94	6.11	2.96	3.39	11	9.57	8.37	9.49
'RMS diff IK LHip IE (deg)'	7.6	4.72	6.57	9.74	35.06	3.82	'NaN'	22.11	20.88	2.83	6	6.8	11.88	6.29	9.89	11.22	14.91	4.4	32.06	3.81
'RMS diff IK LHip AbAd (deg)'	4.94	3.53	3.94	2.39	8.27	4.06	'NaN'	3.82	4.69	5.89	4.26	3.31	3.43	1.58	6.2	6.23	2.89	3.75	6.12	1.79
'RMS diff IK RKnee FE (deg)'	1.23	3.19	5.18	5.03	7.2	7.22	'NaN'	5.4	5.13	5.45	5.95	3.32	6.21	9.17	4.26	2.36	0.99	1.54	2.78	3.85
'RMS diff IK RKnee IE (deg)'	4.51	7.26	4.76	4.14	3.5	10.95	'NaN'	6.19	4.27	2.32	2.86	5.76	12.33	9.89	13.15	4.81	2.23	2.73	4.47	4.29
'RMS diff IK RKnee AbAd (deg)'	2.79	0.71	1.48	1.47	4.92	1.86	'NaN'	1.36	1.89	1.69	0.83	2.37	5.75	1.66	2.48	5.81	2.64	1.1	4.77	4.72
'RMS diff IK LKnee FE (deg)'	2.6	2.84	3.19	2.79	6.21	5.29	'NaN'	2.26	3.43	3.01	5.41	8.43	5.56	3.1	6.3	3.67	2.97	2.87	3.56	5.34
'RMS diff IK LKnee IE (deg)'	6.24	4.17	3.21	4.06	3.54	3.08	'NaN'	8.91	6.78	5.3	25.14	10.28	3.6	13.01	4.03	26.89	2.79	10.78	12.48	9.49
'RMS diff IK LKnee AbAd (deg)'	2.4	1.13	1.64	2.78	2.3	3.07	'NaN'	1.58	1.65	3.84	7.28	2.78	3.35	4.97	1.47	5.82	1.52	1.39	3.9	3.45
'RMS diff IK RAnkle DP (deg)'	2.45	4.88	2.71	7.36	7.65	6.55	'NaN'	6.26	10.18	1.29	1.8	2.73	3.3	6.52	1.97	2.21	5.61	3.95	3.32	1.47
'RMS diff IK RAnkle IE (deg)'	4.47	1.82	1.52	1.84	3.12	6.87	'NaN'	6.67	3.38	1.66	3.86	5.77	2.84	5.67	8.93	2.74	3.18	2.35	13.98	10.75
'RMS diff IK RAnkle InEv (deg)'	8.84	3.73	7.36	5.53	4.19	6.83	'NaN'	6.33	6.42	5.76	5.63	7.24	7.62	4.95	6.1	6.99	7.68	6.63	5.72	5.51
'RMS diff IK LAnkle DP (deg)'	1.8	3.62	1.83	7.54	8.58	3.62	'NaN'	1.56	3.93	2	6.05	1.98	3.17	19.86	2.84	1.9	1.89	6.32	3.91	5.43
'RMS diff IK LAnkle IE (deg)'	3.73	2.43	2.44	2.52	4.2	1.97	'NaN'	2.88	3.61	2.41	7.62	9.16	1.98	18.9	2.6	7.37	7.24	4.23	2.48	4.73
'RMS diff IK LAnkle InEv (deg)'	5.37	4.11	4.04	6.76	8.86	5.69	'NaN'	4.71	6.71	2.71	2.92	4.15	5.57	8.56	2.26	7.9	6.59	6.38	3.25	5.17
'RMS diff Clust RHip ROM FE (deg)'	<missing>	1.16	<missing>	1.99	8.96	1.51	'NaN'	2.12	2.21	1.92	2.34	<missing>	1.9	<missing>	0.78	2.09	1.6	2.02	2.88	<missing>
'RMS diff Clust RHip ROM IE (deg)'	<missing>	1.29	<missing>	4.34	7	1.3	'NaN'	4.58	2.35	5.08	1.41	<missing>	2.71	<missing>	2.18	4.64	2.95	3.28	2.83	<missing>
'RMS diff Clust RHip ROM AbAd (deg)'	<missing>	2.76	<missing>	3.19	1.36	5.59	'NaN'	3.96	3.09	1.43	4.06	<missing>	2.09	<missing>	1.5	1.69	3.22	3.16	4.46	<missing>
'RMS diff Clust LHip ROM FE (deg)'	<missing>	1.04	1.47	3.19	3.58	1.72	'NaN'	1.85	4.96	1.12	5.21	1.26	1.39	1.9	2.47	1.72	2.34	0.93	1.9	1.46
'RMS diff Clust LHip ROM IE (deg)'	<missing>	1.63	2.03	3.39	2.26	2.37	'NaN'	3.37	4.27	6.05	2.7	1.88	4.86	2.62	1.53	2.54	1.73	4.38	3.33	1.97
'RMS diff Clust LHip ROM AbAd (deg)'	<missing>	0.77	2.89	2.56	7.68	1.81	'NaN'	3.16	1.85	1.51	3.29	2.11	1.65	1.6	1.72	2.12	0.61	1.77	7.9	1.39
'RMS diff Clust RKnee ROM FE (deg)'	<missing>	<missing>	<missing>	<missing>	<missing>	<missing>	'NaN'	<missing>	<missing>	<missing>	<missing>	<missing>	<missing>	<missing>	<missing>	<missing>	<missing>	<missing>	<missing>	<missing>
'RMS diff Clust RKnee ROM IE (deg)'	<missing>	<missing>	<missing>	<missing>	<missing>	<missing>	'NaN'	<missing>	<missing>	<missing>	<missing>	<missing>	<missing>	<missing>	<missing>	<missing>	<missing>	<missing>	<missing>	<missing>
'RMS diff Clust RKnee ROM AbAd (deg)'	<missing>	<missing>	<missing>	<missing>	<missing>	<missing>	'NaN'	<missing>	<missing>	<missing>	<missing>	<missing>	<missing>	<missing>	<missing>	<missing>	<missing>	<missing>	<missing>	<missing>
'RMS diff Clust LKnee ROM FE (deg)'	<missing>	<missing>	<missing>	<missing>	<missing>	<missing>	'NaN'	<missing>	<missing>	<missing>	<missing>	1.21	1.23	<missing>	<missing>	<missing>	<missing>	2.05	<missing>	<missing>
'RMS diff Clust LKnee ROM IE (deg)'	<missing>	<missing>	<missing>	<missing>	<missing>	<missing>	'NaN'	<missing>	<missing>	<missing>	<missing>	3.33	4.01	<missing>	<missing>	<missing>	<missing>	2.17	<missing>	<missing>
'RMS diff Clust LKnee ROM AbAd (deg)'	<missing>	<missing>	<missing>	<missing>	<missing>	<missing>	'NaN'	<missing>	<missing>	<missing>	<missing>	3.01	3.92	<missing>	<missing>	<missing>	<missing>	2.27	<missing>	<missing>
'RMS diff Clust RAnkle ROM DP (deg)'	<missing>	<missing>	<missing>	<missing>	<missing>	<missing>	'NaN'	<missing>	<missing>	2.3	<missing>	1.7	5.11	<missing>	<missing>	<missing>	<missing>	<missing>	<missing>	<missing>
'RMS diff Clust RAnkle ROM IE (deg)'	<missing>	<missing>	<missing>	<missing>	<missing>	<missing>	'NaN'	<missing>	<missing>	2.6	<missing>	3.18	1.51	<missing>	<missing>	<missing>	<missing>	<missing>	<missing>	<missing>
'RMS diff Clust RAnkle ROM InEv (deg)'	<missing>	<missing>	<missing>	<missing>	<missing>	<missing>	'NaN'	<missing>	<missing>	1.87	<missing>	2.04	2.63	<missing>	<missing>	<missing>	<missing>	<missing>	<missing>	<missing>
'RMS diff Clust LAnkle ROM DP (deg)'	<missing>	<missing>	<missing>	<missing>	<missing>	<missing>	'NaN'	<missing>	<missing>	<missing>	<missing>	4.93	1.11	<missing>	<missing>	<missing>	<missing>	2.16	<missing>	<missing>
'RMS diff Clust LAnkle ROM IE (deg)'	<missing>	<missing>	<missing>	<missing>	<missing>	<missing>	'NaN'	<missing>	<missing>	<missing>	<missing>	1.61	3.4	<missing>	<missing>	<missing>	<missing>	2.32	<missing>	<missing>
'RMS diff Clust LAnkle ROM InEv (deg)'	<missing>	<missing>	<missing>	<missing>	<missing>	<missing>	'NaN'	<missing>	<missing>	<missing>	<missing>	1.85	2.09	<missing>	<missing>	<missing>	<missing>	2.2	<missing>	<missing>
'RMS diff IK RHip ROM FE (deg)'	4.39	3.28	2.1	2.73	2.57	2.07	'NaN'	1.54	1.84	1.88	1.42	3.48	1.34	1.59	2.84	1.67	0.79	1.74	2.2	1.03
'RMS diff IK RHip ROM IE (deg)'	10.16	8.4	4.35	2.96	11	10.17	'NaN'	12.99	4.73	2.23	7.99	2.25	3.36	10.27	3.05	7.67	1.39	3.07	3.92	2.46
'RMS diff IK RHip ROM AbAd (deg)'	2.04	0.82	0.74	6.23	2.71	3.48	'NaN'	4.1	2.48	1.38	5.12	1.69	0.94	3.93	2.91	1.66	0.82	2.63	1.52	1.05
'RMS diff IK LHip ROM FE (deg)'	2.59	0.75	1.44	1.92	1.9	2.05	'NaN'	1.89	2.79	1.24	1.24	3.88	2.33	1.62	3.15	1.9	2.4	4.67	3.93	2.61
'RMS diff IK LHip ROM IE (deg)'	3.31	2.92	1.52	2.74	2.88	4.57	'NaN'	3.69	3.84	6.32	3.54	1.4	6.25	3.65	4.7	3.26	2.24	2.86	3.82	6.55
'RMS diff IK LHip ROM AbAd (deg)'	1.6	2.3	0.71	4.09	7.73	4.03	'NaN'	2.05	1.58	0.94	6.02	1.73	1.55	1.25	0.59	2.68	1.49	1.23	9.35	1.13
'RMS diff IK RKnee ROM FE (deg)'	1.21	5.25	3.25	1	7.62	2.56	'NaN'	1.8	3.72	1.53	2.36	2.52	6.84	2.82	2.13	2.92	0.73	0.82	3.79	2.9
'RMS diff IK RKnee ROM IE (deg)'	5.02	3.93	4.63	6.02	6.62	2.59	'NaN'	5.84	3	4.98	4.51	3.22	4.52	2.77	2.15	4.27	3.68	7.13	2.1	3
'RMS diff IK RKnee ROM AbAd (deg)'	1.38	0.58	1.62	0.7	3.71	0.84	'NaN'	1.16	1.88	1.21	0.92	0.73	2.23	1.12	1.08	1.24	2.67	0.91	1.39	3.39
'RMS diff IK LKnee ROM FE (deg)'	2.5	2.83	4.21	1.78	4.88	4.08	'NaN'	3.4	5.81	2.9	2.9	1.28	2.35	1.55	2.93	3.25	3.42	2.16	3.75	3.62
'RMS diff IK LKnee ROM IE (deg)'	2.35	5.73	2.83	4.74	5.32	6.12	'NaN'	1.78	8.73	7.99	6.75	1.84	5.87	3.74	4.02	3.86	2.1	7.77	5.2	5.31
'RMS diff IK LKnee ROM AbAd (deg)'	0.95	1.98	1.5	1.39	0.88	1.5	'NaN'	1.36	4.36	3.66	3.67	1.52	1.27	2.01	1.77	1.91	1.34	1.98	1.45	4.52
'RMS diff IK RAnkle ROM DP (deg)'	2.22	2.67	1.03	2.58	2.66	1.93	'NaN'	2.07	2.26	2.14	2.54	2.09	2.61	3.89	1.74	2.82	2.03	3.38	2.52	1.19
'RMS diff IK RAnkle ROM IE (deg)'	3.28	2.74	1.48	2.41	3.32	5.49	'NaN'	6.34	7.18	2.54	4.72	3.74	3.49	2.45	1.71	4.09	2.88	3.73	6.43	2.47
'RMS diff IK RAnkle ROM InEv (deg)'	9.36	7.22	4.56	4.03	8.59	8.16	'NaN'	11.69	2.53	5.98	5.66	10.69	2.61	7.34	1.76	4.03	5.46	7.16	5.95	3.07
'RMS diff IK LAnkle ROM DP (deg)'	1.7	1.17	1.65	3.95	4.19	6.52	'NaN'	2.89	4.07	2.34	2.54	1.8	3.59	53.64	1.25	1.15	2.37	2.81	2.52	1.59
'RMS diff IK LAnkle ROM IE (deg)'	2.22	1.28	1.73	0.89	6.68	5.19	'NaN'	1.1	8.1	2.63	2.73	4.01	2.43	54.3	1.6	2.83	0.92	4.05	3.86	1.55
'RMS diff IK LAnkle ROM InEv (deg)'	14.42	4.58	4.48	9.52	13.49	7.49	'NaN'	13.13	3.03	5.27	7.58	6.84	3.6	9.76	2.64	6.82	9.83	9.02	4.12	8.16
'RMS diff SL (m)'	0.11	0.1	0.02	0.05	0.1	0.12	'NaN'	0.08	0.05	0.08	0.07	0.09	0.06	0.06	0.08	0.08	0.06	0.09	0.06	0.02
'RMS diff SW (m)'	0.06	0.08	0.06	0.08	0.44	0.16	'NaN'	0.11	0.05	0.1	0.07	0.11	0.07	0.07	0.1	0.05	0.1	0.06	0.12	0.02
'Mean SL (m)'	0.43	0.36	0.4	0.46	0.48	0.58	'NaN'	0.4	0.48	0.67	0.46	0.48	0.65	0.51	0.45	0.52	0.45	0.53	0.33	0.45
'Mean SW (m)'	0.04	0.01	0.02	0.02	-0.01	0	'NaN'	0.02	-0.01	-0.01	0	0.03	-0.02	0	-0.01	0	-0.02	0	0.04	0.03
'Mean IMU RHip ROM FE (deg)'	11.2	15.66	12.89	14.43	12.18	16.66	'NaN'	16.43	26.74	16.33	14.36	14.65	15.19	14.59	19.02	16.13	19.41	12.21	18.26	17.82
'Mean IMU RHip ROM IE (deg)'	20.45	19.11	14.28	15.86	25.42	28.21	'NaN'	22.52	14.28	12.88	24.48	7.95	9.41	24.87	9.62	23.25	7.92	14.83	14.81	12.85
'Mean IMU RHip ROM AbAd (deg)'	23.09	20.12	20.71	24.66	24.3	28.06	'NaN'	15.1	22.36	31.13	24.48	22.05	26.12	28.82	23.69	23.71	24.59	26.26	21.13	24.69
'Mean IMU LHip ROM FE (deg)'	12.75	17.56	18.03	10.77	23.83	17.3	'NaN'	15.83	29.37	15.46	12.25	17.33	8.96	13.8	14.38	11.07	15.2	14.89	18.06	16.41
'Mean IMU LHip ROM IE (deg)'	9.18	8.77	9.79	11.22	12.26	12.72	'NaN'	11.19	17.17	17.27	13.6	9.79	16.01	13.58	11.87	18.73	8.92	14.03	13.65	15.72
'Mean IMU LHip ROM AbAd (deg)'	19.28	17.82	17.76	23.05	16.93	27.34	'NaN'	19.14	18.76	22.53	22.49	18.77	21.21	20.31	21.29	25.23	18.91	19.15	9.22	22.24
'Mean IMU RKnee ROM FE (deg)'	11.21	27.98	24.87	20	30.63	20.84	'NaN'	29.5	38.84	21.13	14.15	21.98	19.5	22.99	22.77	22.1	30.74	21.55	30.02	29.58
'Mean IMU RKnee ROM IE (deg)'	10.35	10.38	12.22	15.99	14.04	8.63	'NaN'	12.07	11.58	13.6	12	11.63	12.89	9.64	8.41	14.2	12.08	17.3	12.92	8.01
'Mean IMU RKnee ROM AbAd (deg)'	2.89	5.01	3.78	3.54	11.62	3.53	'NaN'	7.52	4.86	5.14	4.8	4.66	9.46	8.38	5.72	7.27	5.6	5.79	8.01	7.34
'Mean IMU LKnee ROM FE (deg)'	24.21	31.24	27.5	19.8	32.46	29.51	'NaN'	27.25	46.1	24.66	20.84	26.64	16.97	22.33	28.59	19.23	25.38	19.46	31.88	32.16
'Mean IMU LKnee ROM IE (deg)'	10.99	14.2	10.4	13.68	13.27	13.26	'NaN'	10.59	19.85	20.34	17.57	8.69	19.55	11.8	10.43	16.92	7.44	18.84	13.6	17.03
'Mean IMU LKnee ROM AbAd (deg)'	5.76	5.76	9.61	5.12	12.42	5.11	'NaN'	5.75	15.22	8.75	9.52	6.88	11.09	6.17	6.98	5.28	5.39	6.29	9.44	5.26
'Mean IMU RAnkle ROM DP (deg)'	14.62	12.19	12.52	16.94	23.78	31.35	'NaN'	13.67	16.83	20.64	16.67	21.16	34.2	14.91	18.89	16.65	16.34	14.34	19.04	26.3
'Mean IMU RAnkle ROM IE (deg)'	6.82	7.39	4.25	7.31	7.23	12.96	'NaN'	11.12	20.06	7.58	11.13	7.68	12.72	8.78	6.96	8.35	7.32	7.18	12.36	8.13
'Mean IMU RAnkle ROM InEv (deg)'	13.69	14.15	11	10.57	14.66	15.49	'NaN'	18.49	19.18	15.19	13.96	15.17	16.1	16.06	10.81	11.71	12.4	12.83	15.6	11.1
'Mean IMU LAnkle ROM DP (deg)'	22.21	15.55	10.8	20.37	26.29	30.83	'NaN'	17.85	19.84	21.4	23.68	19.76	22.22	20.82	13.94	19.25	16.84	23.38	9.96	23.08
'Mean IMU LAnkle ROM IE (deg)'	8.58	6.78	7.5	4.58	23.84	16.64	'NaN'	9.58	22.84	13.77	13.35	8.85	15.35	10.42	9.83	9.63	8.4	10.53	14.42	11.71
'Mean IMU LAnkle ROM InEv (deg)'	27.1	13.29	12.22	14.53	33.55	21.42	'NaN'	25.08	22.07	19.81	20.79	12.87	19.12	18.62	12.61	16.39	19.46	19.33	16.95	21.59
'Mean Clust RHip ROM FE (deg)'	<missing>	15.92	<missing>	12.93	20.78	15.39	'NaN'	18.04	29.41	18.39	16.23	<missing>	17.43	<missing>	18.91	18.24	20.83	14.02	20.14	<missing>
'Mean Clust RHip ROM IE (deg)'	<missing>	18.59	<missing>	19.92	32.16	28.24	'NaN'	19.18	14.75	17.45	24.7	<missing>	11.82	<missing>	10.64	27.45	10.47	16.41	16.83	<missing>
'Mean Clust RHip ROM AbAd (deg)'	<missing>	21.65	<missing>	27.72	23.36	33.57	'NaN'	19.06	25.48	32.3	28.49	<missing>	28.03	<missing>	25.11	25.04	27.72	29.33	16.83	<missing>
'Mean Clust LHip ROM FE (deg)'	<missing>	17.69	16.78	13.64	20.92	18.64	'NaN'	15.73	33.83	15.66	17.03	16.69	9.32	14.8	16.64	11.28	17.18	14.98	17.27	15.22
'Mean Clust LHip ROM IE (deg)'	<missing>	9.4	11.5	14.05	12.42	12.13	'NaN'	9.29	19.21	22.8	15.66	10.93	11.59	15.23	12.7	20.71	10.4	17.94	10.76	14.41
'Mean Clust LHip ROM AbAd (deg)'	<missing>	17.93	20.34	20.97	24.06	25.72	'NaN'	16.38	19.18	22.09	20.06	20.16	19.72	19.59	19.84	24.43	18.63	17.68	16.47	22.41
'Mean Clust RKnee ROM FE (deg)'	<missing>	<missing>	<missing>	<missing>	<missing>	<missing>	'NaN'	<missing>	<missing>	<missing>	<missing>	<missing>	<missing>	<missing>	<missing>	<missing>	<missing>	<missing>	<missing>	<missing>
'Mean Clust RKnee ROM IE (deg)'	<missing>	<missing>	<missing>	<missing>	<missing>	<missing>	'NaN'	<missing>	<missing>	<missing>	<missing>	<missing>	<missing>	<missing>	<missing>	<missing>	<missing>	<missing>	<missing>	<missing>
'Mean Clust RKnee ROM AbAd (deg)'	<missing>	<missing>	<missing>	<missing>	<missing>	<missing>	'NaN'	<missing>	<missing>	<missing>	<missing>	<missing>	<missing>	<missing>	<missing>	<missing>	<missing>	<missing>	<missing>	<missing>
'Mean Clust LKnee ROM FE (deg)'	<missing>	<missing>	<missing>	<missing>	<missing>	<missing>	'NaN'	<missing>	<missing>	<missing>	<missing>	25.21	16.18	<missing>	<missing>	<missing>	<missing>	19.69	<missing>	<missing>
'Mean Clust LKnee ROM IE (deg)'	<missing>	<missing>	<missing>	<missing>	<missing>	<missing>	'NaN'	<missing>	<missing>	<missing>	<missing>	11.33	23.55	<missing>	<missing>	<missing>	<missing>	19.97	<missing>	<missing>
'Mean Clust LKnee ROM AbAd (deg)'	<missing>	<missing>	<missing>	<missing>	<missing>	<missing>	'NaN'	<missing>	<missing>	<missing>	<missing>	9.08	14.87	<missing>	<missing>	<missing>	<missing>	8.16	<missing>	<missing>
'Mean Clust RAnkle ROM DP (deg)'	<missing>	<missing>	<missing>	<missing>	<missing>	<missing>	'NaN'	<missing>	<missing>	22.81	<missing>	21.78	39.39	<missing>	<missing>	<missing>	<missing>	<missing>	<missing>	<missing>
'Mean Clust RAnkle ROM IE (deg)'	<missing>	<missing>	<missing>	<missing>	<missing>	<missing>	'NaN'	<missing>	<missing>	5.71	<missing>	4.91	12.96	<missing>	<missing>	<missing>	<missing>	<missing>	<missing>	<missing>
'Mean Clust RAnkle ROM InEv (deg)'	<missing>	<missing>	<missing>	<missing>	<missing>	<missing>	'NaN'	<missing>	<missing>	14.56	<missing>	13.38	16.9	<missing>	<missing>	<missing>	<missing>	<missing>	<missing>	<missing>
'Mean Clust LAnkle ROM DP (deg)'	<missing>	<missing>	<missing>	<missing>	<missing>	<missing>	'NaN'	<missing>	<missing>	<missing>	<missing>	24.64	22.41	<missing>	<missing>	<missing>	<missing>	25.35	<missing>	<missing>
'Mean Clust LAnkle ROM IE (deg)'	<missing>	<missing>	<missing>	<missing>	<missing>	<missing>	'NaN'	<missing>	<missing>	<missing>	<missing>	7.89	18.31	<missing>	<missing>	<missing>	<missing>	9.26	<missing>	<missing>
'Mean Clust LAnkle ROM InEv (deg)'	<missing>	<missing>	<missing>	<missing>	<missing>	<missing>	'NaN'	<missing>	<missing>	<missing>	<missing>	14.39	18.22	<missing>	<missing>	<missing>	<missing>	20.05	<missing>	<missing>
'Mean IK RHip ROM FE (deg)'	7.09	18.49	14.59	12.17	13.43	15.07	'NaN'	17.76	28.21	15.31	14.4	11.5	15.32	15.67	16.55	15.82	19.38	13.35	18.65	18.29
'Mean IK RHip ROM IE (deg)'	10.54	11.1	10.13	13.4	14.52	18.16	'NaN'	9.71	10.51	12.34	16.62	7.73	6.91	14.84	7.18	15.78	7.4	12.54	11.47	12.79
'Mean IK RHip ROM AbAd (deg)'	24.71	20.49	20.91	30.78	26.75	31.42	'NaN'	19.11	24.63	32.02	29.56	22.19	26.07	32.66	26.47	24.61	24.72	28.77	21.06	25.45
'Mean IK LHip ROM FE (deg)'	14.59	17.6	18.96	12.46	22.8	18.3	'NaN'	17.04	31.92	14.97	11.82	13.63	10.45	12.69	16.87	10.33	17.15	10.35	21.26	18.04
'Mean IK LHip ROM IE (deg)'	6.25	7.29	9.68	10.71	11.55	9.41	'NaN'	8.79	15.89	11.7	10.6	9.05	10.4	10.53	7.69	16.62	10.68	11.89	10.52	9.83
'Mean IK LHip ROM AbAd (deg)'	18.4	15.76	17.55	19.05	24.38	23.59	'NaN'	17.75	18.4	22.17	16.57	18.65	19.91	19.77	21.39	22.9	20.06	18.26	17.76	22.38
'Mean IK RKnee ROM FE (deg)'	10.62	32.8	27.86	20.08	23.29	19.19	'NaN'	30.78	42.15	20.74	15.66	20.82	26.24	25.46	24	24.84	30.98	21.91	33.67	32.1
'Mean IK RKnee ROM IE (deg)'	5.54	6.64	7.85	10.29	7.59	6.98	'NaN'	6.61	9.59	8.85	7.88	10	8.55	7.42	6.54	10.23	8.52	10.77	11.55	5.36
'Mean IK RKnee ROM AbAd (deg)'	4.19	4.89	4.59	3.48	8.05	3.6	'NaN'	7.01	6.14	4.66	5.37	4.76	7.63	7.72	6.38	7.84	8.17	6.31	7.7	10.59
'Mean IK LKnee ROM FE (deg)'	26.4	33.89	31.52	21.14	37.25	33.31	'NaN'	30.5	51.73	24.12	19.61	26.13	17.87	23.01	31.17	18.08	28.63	18.3	35.27	34.83
'Mean IK LKnee ROM IE (deg)'	9.23	8.59	8.28	9.37	8.1	7.43	'NaN'	10.53	11.48	12.8	11.29	8.09	13.79	8.45	6.58	13.48	5.73	11.31	8.99	11.98
'Mean IK LKnee ROM AbAd (deg)'	6.33	3.89	8.68	4.03	11.7	3.87	'NaN'	5.96	11.2	5.5	6.06	5.99	12.15	7.18	5.51	6.11	4.39	4.95	8.26	9.71
'Mean IK RAnkle ROM DP (deg)'	16.55	14.69	13.29	19.18	21.27	29.62	'NaN'	12.84	15.99	22.6	18.81	19.7	36.66	18.72	20.43	19.13	18.25	17.45	17.42	25.27
'Mean IK RAnkle ROM IE (deg)'	3.78	5.38	4.94	5.28	4.1	7.71	'NaN'	5.01	13.52	5.69	6.77	4.57	9.82	7.15	6.49	4.93	4.64	4.08	6.56	5.82
'Mean IK RAnkle ROM InEv (deg)'	4.53	7.46	6.8	7.07	6.22	7.57	'NaN'	6.96	18.58	9.29	8.43	5.34	14.65	8.93	9.6	8.51	7.36	6.28	9.99	8.74
'Mean IK LAnkle ROM DP (deg)'	20.9	14.96	10.02	16.57	22.16	24.45	'NaN'	15.76	16.08	19.51	25.65	21.32	18.86	28.89	14.31	19.61	15.4	21.16	10.93	21.65
'Mean IK LAnkle ROM IE (deg)'	10.33	7.05	6.08	4.19	17.45	11.63	'NaN'	9.56	15.53	12.35	10.99	5.07	13.62	16.91	9.13	7.53	7.82	8.48	10.97	10.67
'Mean IK LAnkle ROM InEv (deg)'	12.79	8.94	7.98	5.41	20.18	14.22	'NaN'	12.1	20.33	15.02	13.7	6.61	17.5	12.37	12.08	10.35	9.99	10.94	13.8	14.02

## Sheet: Right
'Subject'	1	2	3	4	5	6	7	8	9	10	11	12	13	14	15	16	17	18	19	20
'Belt speed (m/s)'	0.34	0.28	0.39	0.41	0.43	0.41	0.27	0.33	0.4	0.52	0.36	0.26	0.54	0.41	0.38	0.39	0.38	0.4	0.24	0.39
'RMS diff Clust RHip FE (deg)'	1.67	2.57	2.74	3.23	8.3	1.02	2.37	6.97	2.21	5.94	1.76	1.37	3.84	1.16	1.08	3.53	2.13	2.43	2.99	1.48
'RMS diff Clust RHip IE (deg)'	2.44	9.95	1.69	6.4	37.21	2.77	16.87	16.45	3.17	21.06	9.6	4.54	10.23	2.29	4.33	9.06	4.2	8.11	15.61	2.71
'RMS diff Clust RHip AbAd (deg)'	2.81	1.96	2.52	2.53	15.97	1.28	4.65	7.55	2.15	8.93	2.06	3.85	5.37	2.34	2.43	1.39	2.65	3.21	4.96	2.15
'RMS diff Clust LHip FE (deg)'	3.69	1.84	2.21	1.62	6.78	1.38	1.91	5.06	4.45	2.72	3.24	2.7	2.15	2.17	2	2.73	0.81	1.31	2.58	1.26
'RMS diff Clust LHip IE (deg)'	6	4.39	4.93	7.43	17.8	8.78	30.96	6.17	2.89	6.67	6.08	5.57	3.71	3.1	2.02	10.96	1.89	4.94	27.49	1.66
'RMS diff Clust LHip AbAd (deg)'	2.03	1.77	2.3	2.07	1.74	2.43	3.83	3.74	5.89	1.54	5.34	3.82	0.89	3.26	3.07	3.54	1.02	3.04	3.49	3.51
'RMS diff Clust RKnee FE (deg)'	6.77	4.68	1.23	4.36	7.04	6.46	3.6	4.25	3.65	2.55	4.14	1.68	2.75	4.52	5.76	1.52	1.56	2.22	2.04	2.32
'RMS diff Clust RKnee IE (deg)'	5.22	5.8	3.83	6.39	7.59	13.83	12.35	9.53	9.14	7.73	5.77	2.33	15.9	2.86	8.31	6.6	3.19	6.63	5.45	8.41
'RMS diff Clust RKnee AbAd (deg)'	2.5	1.2	2.28	1.67	17.66	1.81	3.47	4.94	2.49	7.96	2.74	1.59	1.8	2.42	4.57	1.97	2.69	2.63	3.75	2.59
'RMS diff Clust LKnee FE (deg)'	4.05	5.12	1.55	1.64	5.32	2.77	2.77	2.03	2.76	2.06	5.17	2.47	3.18	2.42	3.8	3.92	2.93	2.05	1.36	3.69
'RMS diff Clust LKnee IE (deg)'	4.12	5.91	2.51	8.02	3.86	8.29	14.6	10.99	5.41	8.83	37.09	7.31	3.68	10.53	1.79	24.7	2.38	10.87	7.7	9.04
'RMS diff Clust LKnee AbAd (deg)'	4.1	4.45	1.84	3.38	3.24	1.78	6.11	4.25	7.91	1.76	3.77	2.09	3.28	2.96	5.96	3.53	2.21	2.67	5.35	1.84
'RMS diff Clust RAnkle DP (deg)'	5.79	7.57	5.07	8.73	6.45	6.82	4.7	5.6	4.14	9.91	6.63	4.54	4.91	7.22	8.13	5.23	5.97	7.51	3.71	1.41
'RMS diff Clust RAnkle IE (deg)'	3.89	2.52	2.39	4.33	8.74	3.22	4.95	2.43	2.7	2.16	5.59	5.19	5.54	6.52	3.71	2.41	2.64	5.79	6.11	2.17
'RMS diff Clust RAnkle InEv (deg)'	2.7	2.33	2.64	4.16	3.62	3.26	2.81	1.98	1.8	1.99	2.87	1.68	2.06	2.64	1.98	2.82	2.45	2.42	3.68	1.72
'RMS diff Clust LAnkle DP (deg)'	4.71	4.78	1.39	4.59	6.15	1.65	1.33	1.87	4.68	2.78	3.54	1.5	3.63	2.64	4.58	1.69	1.13	4.52	1.66	1.67
'RMS diff Clust LAnkle IE (deg)'	4.19	1.91	1.82	1.71	3.1	1.9	1.62	4.34	3.52	1.74	4.45	6.91	1.98	2.56	2.88	7.78	3.39	2.69	5.8	1.57
'RMS diff Clust LAnkle InEv (deg)'	2.39	2.37	1.58	2.06	4.08	1.48	1.27	1.31	3.67	2.01	1.44	1.86	2.71	1.49	1.87	3.1	3.7	1.37	2	3.63
'RMS diff IK RHip FE (deg)'	1.4	3.05	1.85	7.2	4.73	1.79	12.03	3.88	2.02	7.09	21.96	7.48	9.32	2.91	2.13	2.56	8.56	6.51	4.93	9.17
'RMS diff IK RHip IE (deg)'	1.99	9.87	2.8	7.15	39.89	3.64	19.72	23.09	5.77	26.83	7.16	4.78	12.89	6.72	5.52	10.2	10.12	3.69	15.09	3.71
'RMS diff IK RHip AbAd (deg)'	7.04	3.88	5.67	3.98	6.78	5.63	5.95	5.02	2.11	5.29	4.21	5.11	3.36	2.47	2.06	6.6	1.75	2.24	7.71	3.31
'RMS diff IK LHip FE (deg)'	1.58	5.32	7.92	7.37	2.38	2.07	13.56	2.63	2.24	1.98	17.71	12.23	4.63	6.23	3.39	3.78	11.98	9.18	9.34	8.99
'RMS diff IK LHip IE (deg)'	4.11	3.92	3.05	7.63	19.16	6.03	31.55	6.26	7.36	9.39	15.87	5.95	7.68	3.08	4	10.21	1.82	5.17	30.7	2.6
'RMS diff IK LHip AbAd (deg)'	7.78	3.38	3.54	3.23	2.1	3.38	2	2.91	2.57	5.15	5.54	2.02	3.43	1.58	5.31	6.16	1.77	2.75	3.91	1.94
'RMS diff IK RKnee FE (deg)'	2.47	3.49	5.03	6.06	6.75	8.32	4.88	6.2	5.51	4.15	6.52	3.17	5	9.41	3.93	2.42	1.59	1.51	2.97	3.45
'RMS diff IK RKnee IE (deg)'	5.09	7.39	3.75	4.89	4.63	10.6	3.88	4.78	5.74	2.52	3.83	3.02	13.35	8.29	12.12	7.4	1.67	3.53	4.23	5.84
'RMS diff IK RKnee AbAd (deg)'	2.53	0.87	1.15	2.19	3.73	3.9	4.91	1.72	1.85	1.39	1.65	1.56	4.97	2.03	2.87	5.19	2.31	1.05	4.3	3.14
'RMS diff IK LKnee FE (deg)'	2.91	3.19	3.31	2.35	6.11	4.07	3.03	1.32	4.76	1.92	4.71	8.63	5.35	2.38	6.06	3.47	2.72	2.64	3.08	4.71
'RMS diff IK LKnee IE (deg)'	3.68	3.5	4.4	4.12	2.53	3.67	12.58	8.46	6.28	5.2	22.39	6.73	3.35	10.14	2.88	24.76	2.99	8.16	10.75	6.63
'RMS diff IK LKnee AbAd (deg)'	2.49	1.71	1.33	3.15	1.8	2.82	8.74	1.36	2.27	3.02	5.66	2.21	5.49	5.41	2.31	6.95	2.36	1.5	5.41	5.02
'RMS diff IK RAnkle DP (deg)'	3.92	6.04	4.21	8.02	6.9	8.28	7.31	7.25	10.26	1.75	1.81	2.77	2.79	7.29	1.65	2.34	5.93	5.05	3.59	1.19
'RMS diff IK RAnkle IE (deg)'	3.52	3.48	2.32	2.65	2.83	2.67	10.21	2.75	2.14	1.92	1.7	4.33	2.93	7.52	6.52	1.65	1.33	4.14	3.2	9.98
'RMS diff IK RAnkle InEv (deg)'	9.45	2.77	8.34	5.55	4.17	6.1	8.35	6.83	6.03	7.14	7.09	5.65	4.58	3.35	6.01	6.16	7.96	7.1	2.76	6.06
'RMS diff IK LAnkle DP (deg)'	2.27	3.77	2.17	7.6	7.3	2.41	2.21	2.41	2.85	2.24	6.06	1.36	4.94	4.13	2.82	2.23	2.27	5.44	2.79	4.49
'RMS diff IK LAnkle IE (deg)'	4.03	1.84	1.45	4.2	5.66	2.97	7.57	7.54	3.63	3.15	5.7	5.18	3.07	2.26	2.95	7.22	5.67	3.7	3.16	2.41
'RMS diff IK LAnkle InEv (deg)'	4.98	3.76	4.76	6.51	6.67	3.6	4.47	3.75	7.47	2.69	2.87	5.7	11.71	7.2	3.86	8.76	5.38	5.42	4.23	5.79
'RMS diff Clust RHip ROM FE (deg)'	<missing>	0.92	<missing>	1.49	2.45	<missing>	1.32	1.19	<missing>	2.9	<missing>	<missing>	1.7	1.12	1.85	<missing>	0.88	1.68	1.46	<missing>
'RMS diff Clust RHip ROM IE (deg)'	<missing>	1.85	<missing>	3	2.81	<missing>	3.61	6.88	<missing>	4.22	<missing>	<missing>	5.35	1.79	2.45	<missing>	1.53	3.1	2.11	<missing>
'RMS diff Clust RHip ROM AbAd (deg)'	<missing>	1.32	<missing>	2.79	4.79	<missing>	2.74	1.64	<missing>	2.14	<missing>	<missing>	1.65	1.35	2.43	<missing>	1.46	1.75	3.12	<missing>
'RMS diff Clust LHip ROM FE (deg)'	<missing>	1.4	<missing>	0.97	5.68	0.95	1.7	1.39	<missing>	<missing>	<missing>	0.81	1.87	2.1	2.4	3.17	1.3	0.99	2.02	1.08
'RMS diff Clust LHip ROM IE (deg)'	<missing>	1.79	<missing>	3.22	2.77	1.82	2.36	4.93	<missing>	<missing>	<missing>	3.55	1.22	1.32	0.88	3.19	2.91	2.58	3.54	1.99
'RMS diff Clust LHip ROM AbAd (deg)'	<missing>	2.64	<missing>	2.54	2.91	5.21	3.66	4.67	<missing>	<missing>	<missing>	1.29	1.56	2.75	1.7	1.71	1.78	3.07	4.53	1.59
'RMS diff Clust RKnee ROM FE (deg)'	<missing>	1.79	<missing>	1.28	4.34	<missing>	<missing>	<missing>	<missing>	<missing>	<missing>	<missing>	1.85	<missing>	1.8	<missing>	<missing>	<missing>	<missing>	<missing>
'RMS diff Clust RKnee ROM IE (deg)'	<missing>	3.28	<missing>	2.46	4.44	<missing>	<missing>	<missing>	<missing>	<missing>	<missing>	<missing>	2.93	<missing>	1.38	<missing>	<missing>	<missing>	<missing>	<missing>
'RMS diff Clust RKnee ROM AbAd (deg)'	<missing>	3.69	<missing>	2.82	6.45	<missing>	<missing>	<missing>	<missing>	<missing>	<missing>	<missing>	1.18	<missing>	4.52	<missing>	<missing>	<missing>	<missing>	<missing>
'RMS diff Clust LKnee ROM FE (deg)'	<missing>	<missing>	<missing>	<missing>	<missing>	<missing>	<missing>	2.67	<missing>	<missing>	<missing>	<missing>	<missing>	<missing>	<missing>	<missing>	<missing>	3.45	<missing>	<missing>
'RMS diff Clust LKnee ROM IE (deg)'	<missing>	<missing>	<missing>	<missing>	<missing>	<missing>	<missing>	2.93	<missing>	<missing>	<missing>	<missing>	<missing>	<missing>	<missing>	<missing>	<missing>	2.79	<missing>	<missing>
'RMS diff Clust LKnee ROM AbAd (deg)'	<missing>	<missing>	<missing>	<missing>	<missing>	<missing>	<missing>	1.25	<missing>	<missing>	<missing>	<missing>	<missing>	<missing>	<missing>	<missing>	<missing>	1.37	<missing>	<missing>
'RMS diff Clust RAnkle ROM DP (deg)'	<missing>	0.96	<missing>	2.48	3	1.64	<missing>	<missing>	1.45	<missing>	2.45	2.2	3.23	<missing>	1.21	2.36	<missing>	<missing>	<missing>	<missing>
'RMS diff Clust RAnkle ROM IE (deg)'	<missing>	2.61	<missing>	2.58	1.67	2.47	<missing>	<missing>	2.47	<missing>	2.87	2.38	3.05	<missing>	1.41	1.89	<missing>	<missing>	<missing>	<missing>
'RMS diff Clust RAnkle ROM InEv (deg)'	<missing>	3.6	<missing>	1.93	2.4	3.69	<missing>	<missing>	1.39	<missing>	4.29	2.38	2.03	<missing>	3.08	2.97	<missing>	<missing>	<missing>	<missing>
'RMS diff Clust LAnkle ROM DP (deg)'	<missing>	<missing>	<missing>	<missing>	<missing>	<missing>	1.78	1.81	2.08	1.15	2.05	<missing>	<missing>	<missing>	<missing>	<missing>	<missing>	2.46	<missing>	<missing>
'RMS diff Clust LAnkle ROM IE (deg)'	<missing>	<missing>	<missing>	<missing>	<missing>	<missing>	2	1.78	2.88	1.73	1.91	<missing>	<missing>	<missing>	<missing>	<missing>	<missing>	1.85	<missing>	<missing>
'RMS diff Clust LAnkle ROM InEv (deg)'	<missing>	<missing>	<missing>	<missing>	<missing>	<missing>	1.19	2.74	2.1	2.08	1.09	<missing>	<missing>	<missing>	<missing>	<missing>	<missing>	2.39	<missing>	<missing>
'RMS diff IK RHip ROM FE (deg)'	1.77	3.09	2.73	1.91	2.12	1.74	2.34	3.2	4.69	2.07	2.34	3.61	1.55	2.67	1.28	2.18	1.63	1.99	4.31	1.66
'RMS diff IK RHip ROM IE (deg)'	3.12	4.07	2.89	3.13	10.12	4.46	6.01	9.82	3.29	3.06	6.47	3.37	4.08	2.77	2.12	3.78	1.46	2.25	2.78	4.86
'RMS diff IK RHip ROM AbAd (deg)'	4.28	2.08	1.01	1.53	6.17	0.96	3.39	1.57	1.54	1.88	1.27	1.73	0.87	3.36	0.82	3.9	1.71	3.08	4.67	1.42
'RMS diff IK LHip ROM FE (deg)'	1.93	0.66	1.94	2.97	3.84	2.1	1.89	2.19	1.03	1.69	2.04	2.04	3.7	2.04	1.58	2.01	1.77	5.32	1.83	1.63
'RMS diff IK LHip ROM IE (deg)'	7.93	9.33	2.3	5.65	3.43	12.25	8.72	8.02	9.05	3.47	7.04	2.31	5.52	5	7.28	6.62	1.82	2.02	3.77	7.1
'RMS diff IK LHip ROM AbAd (deg)'	4.75	0.62	2.13	3.77	1.38	2.97	2.58	4.93	0.9	3	2.99	2.1	1.23	2.84	5.79	1.33	2.17	3.48	3.74	1.08
'RMS diff IK RKnee ROM FE (deg)'	3.54	3.32	2.87	2.41	3.65	2.96	1.49	3.53	3.87	4.09	1.54	1.2	1.98	4.58	3.09	2.05	2.24	1.48	5.26	2.43
'RMS diff IK RKnee ROM IE (deg)'	4.64	3.66	3.08	2.42	5.09	3.62	1.48	4.09	4.01	2.45	6.46	1.35	5.1	6.94	1.88	5.91	1.98	5.73	3.74	4.3
'RMS diff IK RKnee ROM AbAd (deg)'	2.97	1.15	2.28	1.46	1.84	3.06	1.61	2.14	3.45	1.96	0.95	2.21	1.04	1.63	1.09	1.51	3.52	1.43	0.74	1.86
'RMS diff IK LKnee ROM FE (deg)'	2.19	3.54	3.36	1.96	0.93	2.27	2	2.54	3.24	1.92	2.5	1.78	3.31	4.65	3.06	4.09	1.06	1.06	2.69	3.22
'RMS diff IK LKnee ROM IE (deg)'	2.81	5.13	5.35	5.34	4.64	3.65	3.94	2.99	5.65	8.55	5.63	2.09	6.6	2.67	3.43	4.73	5.32	7.32	3.16	3.28
'RMS diff IK LKnee ROM AbAd (deg)'	0.69	2.01	1.41	2.46	1.61	2.26	1.65	0.77	3.18	1.47	3.1	1.4	2.58	3.54	1.55	2.25	1.1	2.32	1.17	3.23
'RMS diff IK RAnkle ROM DP (deg)'	1.29	2.14	2.51	2	4.58	5.17	3.28	3.97	5.77	1.77	0.99	1.32	1.81	0.82	1	2.16	1.2	5.2	1.16	2.04
'RMS diff IK RAnkle ROM IE (deg)'	1.67	1.88	3.27	3.07	3.94	7.96	6.59	3.45	3.53	1.88	2.42	2.66	1.66	1.55	1.32	2.87	1.11	6.18	3.9	2.08
'RMS diff IK RAnkle ROM InEv (deg)'	10.95	3.19	10.17	7.83	11.8	5.91	8.95	14.65	3.12	5.82	6.36	10.84	3.76	6.64	3.53	8.49	5.23	8.82	3.61	4.46
'RMS diff IK LAnkle ROM DP (deg)'	1.37	2.13	1.84	1.99	1.74	1.09	2.26	2.22	3.04	2.37	1.78	0.79	2.94	3.28	1	4.24	1.07	2	4.91	0.83
'RMS diff IK LAnkle ROM IE (deg)'	2.23	1.25	0.92	1.86	5.21	3.33	1.1	1.93	6.17	1.96	5.87	2.77	6.98	2.36	2.03	2.37	1.26	1.94	1.93	1.72
'RMS diff IK LAnkle ROM InEv (deg)'	9.57	4.07	7.38	9.67	6.27	4.62	5.17	7.84	1.92	3.54	5.91	9.73	3.93	6.67	3.51	2.74	6.77	4.69	2.82	6.44
'RMS diff SL (m)'	0.05	0.09	0.02	0.05	0.07	0.12	0.07	0.04	0.07	0.04	0.08	0.06	0.05	0.06	0.06	0.06	0.05	0.08	0.1	0.02
'RMS diff SW (m)'	0.09	0.1	0.07	0.06	0.17	0.06	0.14	0.08	0.07	0.08	0.22	0.14	0.03	0.04	0.04	0.1	0.04	0.09	0.17	0.05
'Mean SL (m)'	0.43	0.35	0.4	0.48	0.47	0.55	0.3	0.39	0.52	0.59	0.47	0.47	0.64	0.48	0.46	0.5	0.42	0.52	0.35	0.45
'Mean SW (m)'	0.03	0	-0.01	0.03	-0.03	0	-0.02	0	0	-0.02	-0.01	-0.01	-0.04	-0.01	-0.01	-0.01	0.02	0	0.03	-0.02
'Mean IMU RHip ROM FE (deg)'	12.41	11.37	14.73	11.91	16.32	18.46	12.48	15.27	25.89	15.19	7.46	20.64	13.52	20.63	15.92	14.98	16.23	10.43	10.95	11.5
'Mean IMU RHip ROM IE (deg)'	9.67	11.53	11.33	13.5	17.97	16.21	13.19	17.87	12.17	16.63	19.36	12.76	16.91	17.14	9.6	19.02	7.43	11	10.29	13.76
'Mean IMU RHip ROM AbAd (deg)'	20.47	16.61	18.31	22.62	18.94	22.63	10.71	15.56	18.4	21.58	21.58	18.3	20.4	26.93	20.84	24.69	18.62	21.32	11.55	21.52
'Mean IMU LHip ROM FE (deg)'	15.95	14.25	13.18	14.43	12.91	17.24	11.06	15.28	29.13	13.06	10.4	15.79	17.88	14	13.15	11.92	17.16	17.68	17.74	15.4
'Mean IMU LHip ROM IE (deg)'	18.77	22.72	10.84	19.27	12.64	25.74	15.72	16.75	18.49	13.63	25.09	10.06	15.6	20.03	21.09	22.59	11.5	11.61	13.25	22.4
'Mean IMU LHip ROM AbAd (deg)'	23.33	21.04	24.5	23.98	24.95	26.18	17.61	13.94	28.02	26.18	24.43	24.87	28.18	23.98	23.26	26.79	26.14	21.97	22.23	26.23
'Mean IMU RKnee ROM FE (deg)'	29.22	23.55	26.18	19.58	27.32	36.77	21.21	26.08	43.91	24.84	13.69	34.09	23.46	32.06	28.81	21.44	28.06	20.96	22.74	23.49
'Mean IMU RKnee ROM IE (deg)'	12.9	11.24	12.29	11.73	14.85	12.59	12.44	14.94	14.07	16.54	14.27	10.93	17.98	15.37	7.71	19.07	7.78	15.75	9.42	14.15
'Mean IMU RKnee ROM AbAd (deg)'	4.41	3.99	4.35	3.67	10.32	4.04	6.22	6.2	8.61	7.68	3.71	6.96	10.28	7.63	4	5.89	3.62	6.2	6.75	4.22
'Mean IMU LKnee ROM FE (deg)'	20.73	24.31	24.38	19.99	28.92	28.46	16.21	27.59	44.17	16.16	11.63	23.81	29.91	20.24	18.81	18.01	25.07	20.82	27.68	26.74
'Mean IMU LKnee ROM IE (deg)'	9.21	10.79	11.55	14.08	12.77	10.79	9.83	10.86	15.89	18.23	15.62	10.86	16.25	9.4	10.1	15.2	12.25	17.17	11.86	8.4
'Mean IMU LKnee ROM AbAd (deg)'	4.86	5.94	4.48	7.16	10.98	6.48	7.33	7	11.57	4.49	8.31	5.1	11.68	6.28	6.95	5.72	4.34	6.28	7.15	3.35
'Mean IMU RAnkle ROM DP (deg)'	24.16	20.09	8.55	19.59	22.09	21.18	10.64	15.16	25.09	16.54	24.07	23.39	21.87	20.78	14.72	19.89	14.47	23.1	14.06	23.28
'Mean IMU RAnkle ROM IE (deg)'	10.26	7.97	9.4	7.13	18.58	19.6	13.78	12.83	17.9	16.16	14.74	8.16	19.23	16.32	8.79	11.52	8.84	15.35	10.97	10.55
'Mean IMU RAnkle ROM InEv (deg)'	25.25	13.07	17.79	13.35	29.48	20.46	18.72	27.16	18.28	24.99	21.38	19.14	26.82	24.58	13.66	19.55	15.28	20.34	13.41	15.38
'Mean IMU LAnkle ROM DP (deg)'	21.4	11.87	12.63	17.46	24	24.3	11.78	17.16	23.56	19.94	17.6	19.78	30.04	18.05	19.25	17.81	16.81	23.53	16.22	27.22
'Mean IMU LAnkle ROM IE (deg)'	5.98	4.62	5.49	5.87	8.95	8.08	5.08	7.61	17.97	9.4	11.63	6.24	19.2	8	7	7.36	6.93	5.74	7.73	6.73
'Mean IMU LAnkle ROM InEv (deg)'	14.69	10.3	14.76	15.26	12.62	10.95	10.89	16.28	17.82	15.83	13.49	14.92	17.08	14.44	12.6	11.71	15.19	11.13	11.33	12.64
'Mean Clust RHip ROM FE (deg)'	<missing>	11.72	<missing>	13.03	16.42	<missing>	12.64	15.14	<missing>	16.13	<missing>	<missing>	12.35	21.75	17.63	<missing>	16.73	10.98	10.95	<missing>
'Mean Clust RHip ROM IE (deg)'	<missing>	13.04	<missing>	15.94	17.46	<missing>	11.89	11.24	<missing>	19.63	<missing>	<missing>	11.78	17.24	11.77	<missing>	8.4	13.25	8.84	<missing>
'Mean Clust RHip ROM AbAd (deg)'	<missing>	15.82	<missing>	20.23	23.2	<missing>	12.68	14.42	<missing>	23.45	<missing>	<missing>	21.44	26.77	18.8	<missing>	19.68	20.01	14.36	<missing>
'Mean Clust LHip ROM FE (deg)'	<missing>	15.59	<missing>	14.06	18.05	17.7	11.59	16.43	<missing>	<missing>	<missing>	15.8	19.69	16	15.45	14.88	18.35	17.31	18.43	14.16
'Mean Clust LHip ROM IE (deg)'	<missing>	21.13	<missing>	22.26	15.07	24.3	13.49	13.19	<missing>	<missing>	<missing>	12.28	16.38	20.58	20.59	25.4	13.49	13.34	15.81	23.55
'Mean Clust LHip ROM AbAd (deg)'	<missing>	23.5	<missing>	26.41	22.26	31.27	13.83	18.52	<missing>	<missing>	<missing>	23.89	29.39	26.79	24.88	28.36	27.86	24.78	17.89	27.48
'Mean Clust RKnee ROM FE (deg)'	<missing>	25.13	<missing>	18.92	30.24	<missing>	<missing>	<missing>	<missing>	<missing>	<missing>	<missing>	23.9	<missing>	30.07	<missing>	<missing>	<missing>	<missing>	<missing>
'Mean Clust RKnee ROM IE (deg)'	<missing>	14.44	<missing>	13.42	19.07	<missing>	<missing>	<missing>	<missing>	<missing>	<missing>	<missing>	20.14	<missing>	8.71	<missing>	<missing>	<missing>	<missing>	<missing>
'Mean Clust RKnee ROM AbAd (deg)'	<missing>	7.56	<missing>	6.03	16.72	<missing>	<missing>	<missing>	<missing>	<missing>	<missing>	<missing>	10.77	<missing>	8.32	<missing>	<missing>	<missing>	<missing>	<missing>
'Mean Clust LKnee ROM FE (deg)'	<missing>	<missing>	<missing>	<missing>	<missing>	<missing>	<missing>	29.77	<missing>	<missing>	<missing>	<missing>	<missing>	<missing>	<missing>	<missing>	<missing>	23.68	<missing>	<missing>
'Mean Clust LKnee ROM IE (deg)'	<missing>	<missing>	<missing>	<missing>	<missing>	<missing>	<missing>	13.3	<missing>	<missing>	<missing>	<missing>	<missing>	<missing>	<missing>	<missing>	<missing>	18.48	<missing>	<missing>
'Mean Clust LKnee ROM AbAd (deg)'	<missing>	<missing>	<missing>	<missing>	<missing>	<missing>	<missing>	7.4	<missing>	<missing>	<missing>	<missing>	<missing>	<missing>	<missing>	<missing>	<missing>	6.42	<missing>	<missing>
'Mean Clust RAnkle ROM DP (deg)'	<missing>	20.11	<missing>	21.74	23.37	22.48	<missing>	<missing>	26.1	<missing>	26.72	24.99	24.74	<missing>	15.09	21.88	<missing>	<missing>	<missing>	<missing>
'Mean Clust RAnkle ROM IE (deg)'	<missing>	9.75	<missing>	5.51	19.58	21.66	<missing>	<missing>	19.81	<missing>	17.73	8.17	21.53	<missing>	7.58	11.81	<missing>	<missing>	<missing>	<missing>
'Mean Clust RAnkle ROM InEv (deg)'	<missing>	15.5	<missing>	14.06	28.13	23.84	<missing>	<missing>	18.33	<missing>	25.87	20.14	26.47	<missing>	15.39	20.73	<missing>	<missing>	<missing>	<missing>
'Mean Clust LAnkle ROM DP (deg)'	<missing>	<missing>	<missing>	<missing>	<missing>	<missing>	10	17.12	22.21	20.54	19.3	<missing>	<missing>	<missing>	<missing>	<missing>	<missing>	25.6	<missing>	<missing>
'Mean Clust LAnkle ROM IE (deg)'	<missing>	<missing>	<missing>	<missing>	<missing>	<missing>	6.43	7.85	19.3	10.17	10.15	<missing>	<missing>	<missing>	<missing>	<missing>	<missing>	6.33	<missing>	<missing>
'Mean Clust LAnkle ROM InEv (deg)'	<missing>	<missing>	<missing>	<missing>	<missing>	<missing>	11.06	18.33	16.85	16.32	13.48	<missing>	<missing>	<missing>	<missing>	<missing>	<missing>	13.09	<missing>	<missing>
'Mean IK RHip ROM FE (deg)'	13.64	14.29	16.94	13.19	17.5	19.89	13.34	17.87	30.52	16.86	9.54	17.12	14.74	23.02	16.94	16.03	17.76	10.04	14.72	12.16
'Mean IK RHip ROM IE (deg)'	6.84	7.85	9.47	11.48	7.95	12.87	7.7	8.47	12.99	14.13	13.28	9.96	13.4	15.41	8.03	16.23	7.67	9.92	8.21	9.59
'Mean IK RHip ROM AbAd (deg)'	16.38	14.6	17.8	21.35	24.78	22	13.59	15.65	18.65	21.4	20.81	19.23	20.72	23.75	20.42	21.01	17.16	18.47	15.85	20.42
'Mean IK LHip ROM FE (deg)'	14.37	14.52	14.18	11.92	16.2	18.18	10.23	17.09	29.33	13.17	9.43	14.37	21.16	15.5	14.47	12.07	15.7	12.7	17.93	16.44
'Mean IK LHip ROM IE (deg)'	10.92	13.72	12.44	13.95	9.6	13.62	7.59	9.5	9.75	11.88	18.18	9.95	11.49	15.49	13.94	16.35	10.63	11.66	10.4	15.41
'Mean IK LHip ROM AbAd (deg)'	27.99	21.2	22.45	27.64	24.61	29.02	15.41	18.79	28	29.11	27.37	23.18	28.5	26.66	29	26.7	27.99	25.27	19.21	26.13
'Mean IK RKnee ROM FE (deg)'	26.31	26.71	28.67	21.32	29.31	39.04	22.15	29.15	47.49	27.69	14.84	33.21	24.84	35.99	31.36	22.99	30.05	20.82	27.67	22.89
'Mean IK RKnee ROM IE (deg)'	8.53	7.83	9.75	10.37	9.97	9.38	12.46	11.45	11.08	14.54	8.84	10.21	13.12	8.69	6.45	13.53	6.05	10.67	6.21	10.12
'Mean IK RKnee ROM AbAd (deg)'	7.22	4.96	5.89	4.83	11.18	6.85	7.01	8.06	5.76	6.19	4.44	8.97	9.77	8.9	4.28	7.1	6.93	5.22	6.62	5.99
'Mean IK LKnee ROM FE (deg)'	22.69	27.68	27.3	18.85	29.65	30.05	17.6	30	47.06	17.45	11.8	22.56	32.83	24.41	21.71	21.15	24.3	21.28	30.07	29.27
'Mean IK LKnee ROM IE (deg)'	6.65	5.95	6.51	9	8.19	8.05	6.34	8.09	10.82	9.87	10.24	9.29	9.88	7.54	6.82	10.7	7.16	10.25	9.93	5.35
'Mean IK LKnee ROM AbAd (deg)'	4.45	4.08	5.31	4.84	9.42	4.35	5.96	7.28	9.07	5.71	5.42	4.42	13.91	9.62	5.7	7.15	3.62	4.44	6.59	6.42
'Mean IK RAnkle ROM DP (deg)'	24.71	18.17	7.9	18.3	17.79	16.59	9.47	12.18	19.49	16.83	24.62	22.35	20.39	20.77	14.38	18.15	13.46	19.71	14.45	21.43
'Mean IK RAnkle ROM IE (deg)'	11.16	8.27	6.5	4.62	15.23	12.18	8.11	9.93	14.65	14.84	12.69	6.73	19.21	15.73	8.46	9.21	7.93	10.18	7.85	8.96
'Mean IK RAnkle ROM InEv (deg)'	14.49	10.97	8.34	5.8	18.03	14.94	10.26	12.62	19.05	19.34	15.37	8.46	24.2	18.72	11.05	12.17	10.28	11.97	10.56	11.43
'Mean IK LAnkle ROM DP (deg)'	22.41	13.83	14.39	15.87	22.48	23.82	9.84	15.4	20.95	18.1	17.84	20.1	32.82	21.02	19.2	21.96	16.66	23.95	20.84	27.73
'Mean IK LAnkle ROM IE (deg)'	4.19	5.17	5.9	4.63	3.88	5.35	4.63	6.48	12.62	8.73	5.87	4	12.4	6.27	6.82	6.47	6.76	4.8	8	5.3
'Mean IK LAnkle ROM InEv (deg)'	5.36	6.67	7.72	6.01	6.73	7.02	6.24	8.61	18.61	12.65	7.76	5.47	17.48	9.18	10.12	9.72	9.94	7.02	11.9	6.78
